# Supplementary material for: Bis{μ-2,2′-[(3-aza­pentane-1,5-di­yl)bis­(nitrilo­methyl­idyne)]diphenolato}dicopper(II) dimethyl sulfoxide disolvate
Source: Acta Crystallogr Sect E Struct Rep Online. 2008 Apr 10;64(Pt 5):m631–2. doi: 10.1107/S1600536808008544 (PMC2961312; doi:10.1107/S1600536808008544)
Supplement: Supplementary file 1 [file e-64-0m631-sup1.cif]

##############################################################################
###                                                                        ###
###        Electronic paper (Acta Crystallographica Section E)             ###
###                                                                        ###
##############################################################################
#                                                                            #
# This CIF contains the data in a paper accepted for publication in Acta     #
# Crystallographica Section E. It conforms to the requirements of Notes      #
# for Authors for Section E, and has been peer reviewed under the auspices   #
# of the IUCr Commission on Journals.                                        #
#                                                                            #
# Full details of the Crystallographic Information File format               #
# are given in the paper "The Crystallographic Information File (CIF):       #
# a New Standard Archive File for Crystallography" by S. R. Hall, F. H.      #
# Allen and I. D. Brown [Acta Cryst. (1991), A47, 655-685].                  #
#                                                                            #
# The current version of the core CIF dictionary is obtainable from          #
# ftp://ftp.iucr.org/pub/cif_core.dic. The current version number is 2.4.    #
#                                                                            #
# Software is freely available for graphical display of the structure(s) in  #
# this CIF.  For information consult the CIF home page http://www.iucr.org/  #
# cif/home.html                                                              #
#                                                                            #
# This file may be used for bona fide research purposes within the           #
# scientific community so long as proper attribution is given to the journal # 
# article from which it was obtained.                                        #
#                                                                            #
##############################################################################
                                             
data_I
_audit_creation_method     SHELXTL-Plus
_chemical_name_systematic
;
{2,2'-[(3-Azapentane-1,5-diyl)bis(nitrilomethylidyne)]diphenolato}dicopper(II)
dimethyl sulfoxide disolvate
;
_chemical_name_common     ?
_chemical_formula_moiety     'C36 H38 Cu2 N6 O4, 2(C2 H6 O S)'
_chemical_formula_sum     'C40 H50 Cu2 N6 O6 S2'
_chemical_formula_iupac     '[Cu2 (C18 H19 N3 O2)2], 2C2 H6 O S'
_chemical_formula_weight     902.06
_chemical_melting_point     410
_symmetry_cell_setting     monoclinic
_symmetry_space_group_name_H-M     'P 21/c'
_symmetry_space_group_name_Hall     '-P 2ybc'
loop_
    _symmetry_equiv_pos_as_xyz
    'x, y, z'
    '-x, y+1/2, -z+1/2'
    '-x, -y, -z'
    'x, -y-1/2, z-1/2'
_cell_length_a     12.817(3)
_cell_length_b     16.783(4)
_cell_length_c     9.827(3)
_cell_angle_alpha     90.00
_cell_angle_beta     106.732(18)
_cell_angle_gamma     90.00
_cell_volume     2024.5(8)
_cell_formula_units_Z     2
_cell_measurement_reflns_used     72
_cell_measurement_theta_min     4.79
_cell_measurement_theta_max     10.83
_cell_measurement_temperature     298.0(10)
_cell_measurement_pressure     101(2)
_exptl_crystal_description     Irregular
_exptl_crystal_colour     Green
_exptl_crystal_size_max     0.16
_exptl_crystal_size_mid     0.16
_exptl_crystal_size_min     0.12
_exptl_crystal_density_diffrn     1.480
_exptl_crystal_density_meas     ?
_exptl_crystal_density_method     'not measured'
_exptl_crystal_F_000     940
_exptl_absorpt_coefficient_mu     1.208
_exptl_absorpt_correction_type     psi-scan
_exptl_absorpt_process_details     '(XSCANS; Siemens, 1996)'
_exptl_absorpt_correction_T_min     0.803
_exptl_absorpt_correction_T_max     0.866
_exptl_special_details
;
;
_diffrn_ambient_temperature     298.0(10)
_diffrn_radiation_type     MoK\a
_diffrn_radiation_wavelength     0.71073
_diffrn_radiation_source     'fine-focus sealed tube'
_diffrn_radiation_monochromator     graphite
_diffrn_measurement_device_type     'Bruker P4'
_diffrn_measurement_method     2\q/\w
_diffrn_detector_area_resol_mean     ?
_diffrn_reflns_number     7380
_diffrn_reflns_av_R_equivalents     0.0760
_diffrn_reflns_av_sigmaI/netI     0.0738
_diffrn_reflns_theta_min     2.06
_diffrn_reflns_theta_max     25.11
_diffrn_reflns_theta_full     25.11
_diffrn_measured_fraction_theta_max     0.998
_diffrn_measured_fraction_theta_full     0.998
_diffrn_reflns_limit_h_min     -14
_diffrn_reflns_limit_h_max     15
_diffrn_reflns_limit_k_min     -20
_diffrn_reflns_limit_k_max     20
_diffrn_reflns_limit_l_min     -11
_diffrn_reflns_limit_l_max     7
_diffrn_standards_number     1
_diffrn_standards_interval_count     48
_diffrn_standards_interval_time     ?
_diffrn_standards_decay_%     1
loop_
    _diffrn_standard_refln_index_h
    _diffrn_standard_refln_index_k
    _diffrn_standard_refln_index_l
    2 0 1
    -2 0 -1
_refine_special_details
;
;
_reflns_number_total     3599
_reflns_number_gt     2191
_reflns_threshold_expression     I>2\s(I)
_refine_ls_structure_factor_coef     Fsqd
_refine_ls_matrix_type     full
_refine_ls_R_factor_all     0.1192
_refine_ls_R_factor_gt     0.0616
_refine_ls_wR_factor_gt     0.1360
_refine_ls_wR_factor_ref     0.1674
_refine_ls_goodness_of_fit_ref     1.046
_refine_ls_restrained_S_all     1.043
_refine_ls_number_reflns     3599
_refine_ls_number_parameters     294
_refine_ls_number_restraints     30
_refine_ls_number_constraints     0
_refine_ls_hydrogen_treatment     constr
_refine_ls_weighting_scheme     calc
_refine_ls_weighting_details
               'w=1/[\s^2^(Fo^2^)+(0.0556P)^2^+5.336P] where P=(Fo^2^+2Fc^2^)/3'
_atom_sites_solution_hydrogens     geom
_atom_sites_solution_primary     direct
_atom_sites_solution_secondary     difmap
_refine_ls_shift/su_max     0.000
_refine_ls_shift/su_mean     0.000
_refine_diff_density_max     0.466
_refine_diff_density_min     -0.818
_refine_ls_extinction_method     none
_refine_ls_extinction_coef     ?
loop_
    _atom_type_symbol
    _atom_type_description
    _atom_type_scat_dispersion_real
    _atom_type_scat_dispersion_imag
    _atom_type_scat_source
    'C' 'C' 0.0033 0.0016
                         'International Tables Vol C Tables 4.2.6.8 and 6.1.1.4'
    'H' 'H' 0.0000 0.0000
                         'International Tables Vol C Tables 4.2.6.8 and 6.1.1.4'
    'N' 'N' 0.0061 0.0033
                         'International Tables Vol C Tables 4.2.6.8 and 6.1.1.4'
    'O' 'O' 0.0106 0.0060
                         'International Tables Vol C Tables 4.2.6.8 and 6.1.1.4'
    'S' 'S' 0.1246 0.1234
                         'International Tables Vol C Tables 4.2.6.8 and 6.1.1.4'
    'Cu' 'Cu' 0.3201 1.2651
                         'International Tables Vol C Tables 4.2.6.8 and 6.1.1.4'
_computing_data_collection     'XSCANS (Siemens, 1996)'
_computing_cell_refinement     'XSCANS (Siemens, 1996)'
_computing_data_reduction     'XSCANS (Siemens, 1996)'
_computing_structure_solution     'SHELXTL-Plus (Sheldrick, 2008)'
_computing_structure_refinement     'SHELXTL-Plus (Sheldrick, 2008)'
_computing_molecular_graphics     'Mercury (Macrae <i>et al.</i>,  2006)'
_computing_publication_material     'SHELXTL-Plus (Sheldrick, 2008)'
loop_
    _atom_site_type_symbol
    _atom_site_label
    _atom_site_fract_x
    _atom_site_fract_y
    _atom_site_fract_z
    _atom_site_U_iso_or_equiv
    _atom_site_adp_type
    _atom_site_calc_flag
    _atom_site_refinement_flags
    _atom_site_occupancy
    _atom_site_disorder_assembly
    _atom_site_disorder_group
    Cu Cu1 0.59573(6) 0.38379(4) 0.71636(8) 0.0438(3) Uani d . 1 . .
    O O1 0.7294(3) 0.4094(3) 0.8606(5) 0.0597(12) Uani d . 1 . .
    O O2 0.4577(3) 0.3281(2) 0.7063(4) 0.0487(11) Uani d . 1 . .
    N N1 0.6595(4) 0.2864(3) 0.6677(5) 0.0394(11) Uani d . 1 . .
    N N2 0.5491(4) 0.3917(3) 0.4705(5) 0.0391(11) Uani d . 1 . .
    H H2B 0.5898 0.4311 0.4478 0.047 Uiso calc R 1 . .
    N N3 0.5343(4) 0.4857(3) 0.7562(5) 0.0386(11) Uani d . 1 . .
    C C1 0.8131(5) 0.3647(4) 0.9119(6) 0.0460(15) Uani d . 1 . .
    C C2 0.8969(5) 0.3907(4) 1.0277(7) 0.0609(18) Uani d . 1 . .
    H H2A 0.8908 0.4401 1.0677 0.073 Uiso calc R 1 . .
    C C3 0.9878(6) 0.3459(5) 1.0844(8) 0.067(2) Uani d . 1 . .
    H H3A 1.0419 0.3655 1.1620 0.080 Uiso calc R 1 . .
    C C4 1.0014(5) 0.2734(5) 1.0301(8) 0.073(2) Uani d . 1 . .
    H H4A 1.0636 0.2432 1.0704 0.088 Uiso calc R 1 . .
    C C5 0.9219(5) 0.2457(4) 0.9153(8) 0.0605(18) Uani d . 1 . .
    H H5A 0.9312 0.1966 0.8763 0.073 Uiso calc R 1 . .
    C C6 0.8269(5) 0.2894(4) 0.8548(6) 0.0427(14) Uani d . 1 . .
    C C7 0.7516(5) 0.2566(3) 0.7316(6) 0.0433(14) Uani d . 1 . .
    H H7A 0.7715 0.2097 0.6951 0.052 Uiso calc R 1 . .
    C C8 0.5930(5) 0.2526(4) 0.5346(6) 0.0476(15) Uani d . 1 . .
    H H8A 0.5215 0.2383 0.5420 0.057 Uiso calc R 1 . .
    H H8B 0.6272 0.2052 0.5104 0.057 Uiso calc R 1 . .
    C C9 0.5838(5) 0.3163(3) 0.4234(6) 0.0448(15) Uani d . 1 . .
    H H9A 0.6538 0.3233 0.4056 0.054 Uiso calc R 1 . .
    H H9B 0.5315 0.2998 0.3353 0.054 Uiso calc R 1 . .
    C C10 0.4349(4) 0.4115(3) 0.4060(6) 0.0408(14) Uani d . 1 . .
    H H10A 0.4141 0.4527 0.4624 0.049 Uiso calc R 1 . .
    H H10B 0.3910 0.3647 0.4090 0.049 Uiso calc R 1 . .
    C C11 0.4088(5) 0.4401(3) 0.2531(6) 0.0423(14) Uani d . 1 . .
    H H11A 0.4302 0.3996 0.1959 0.051 Uiso calc R 1 . .
    H H11B 0.3309 0.4483 0.2153 0.051 Uiso calc R 1 . .
    C C12 0.4532(5) 0.4911(4) 0.8083(6) 0.0432(15) Uani d . 1 . .
    H H12A 0.4395 0.5411 0.8401 0.052 Uiso calc R 1 . .
    C C13 0.3816(4) 0.4273(4) 0.8226(6) 0.0401(14) Uani d . 1 . .
    C C14 0.2997(5) 0.4461(5) 0.8867(7) 0.0600(19) Uani d . 1 . .
    H H14A 0.2965 0.4973 0.9215 0.072 Uiso calc R 1 . .
    C C15 0.2255(5) 0.3910(5) 0.8987(8) 0.0622(19) Uani d . 1 . .
    H H15A 0.1722 0.4041 0.9422 0.075 Uiso calc R 1 . .
    C C16 0.2297(6) 0.3161(5) 0.8466(8) 0.065(2) Uani d . 1 . .
    H H16A 0.1796 0.2782 0.8569 0.078 Uiso calc R 1 . .
    C C17 0.3054(5) 0.2953(4) 0.7795(7) 0.0532(17) Uani d . 1 . .
    H H17A 0.3031 0.2447 0.7403 0.064 Uiso calc R 1 . .
    C C18 0.3875(5) 0.3496(3) 0.7685(6) 0.0415(14) Uani d . 1 . .
    S S1A 0.8609(5) 0.4752(5) 0.4851(8) 0.068(2) Uani d PDU 0.642(15) A 1
    O O3A 0.7492(8) 0.4440(7) 0.4334(14) 0.126(5) Uani d PDU 0.642(15) A 1
    C C19A 0.921(3) 0.449(2) 0.665(2) 0.084(8) Uani d PDU 0.642(15) A 1
    H H19A 0.9266 0.3926 0.6738 0.126 Uiso calc PR 0.642(15) A 1
    H H19B 0.8767 0.4693 0.7213 0.126 Uiso calc PR 0.642(15) A 1
    H H19C 0.9924 0.4727 0.6974 0.126 Uiso calc PR 0.642(15) A 1
    C C20A 0.845(2) 0.5781(8) 0.505(2) 0.054(5) Uani d PDU 0.642(15) A 1
    H H20A 0.8109 0.6014 0.4137 0.081 Uiso calc PR 0.642(15) A 1
    H H20B 0.9154 0.6021 0.5447 0.081 Uiso calc PR 0.642(15) A 1
    H H20C 0.8007 0.5871 0.5670 0.081 Uiso calc PR 0.642(15) A 1
    S S1B 0.8199(9) 0.4739(10) 0.4918(19) 0.082(4) Uani d PDU 0.358(15) A 2
    O O3B 0.8755(13) 0.4476(9) 0.386(2) 0.089(7) Uani d PDU 0.358(15) A 2
    C C19B 0.901(5) 0.431(4) 0.650(6) 0.12(2) Uani d PDU 0.358(15) A 2
    H H19D 0.8815 0.3758 0.6532 0.182 Uiso calc PR 0.358(15) A 2
    H H19E 0.8884 0.4584 0.7299 0.182 Uiso calc PR 0.358(15) A 2
    H H19F 0.9761 0.4351 0.6538 0.182 Uiso calc PR 0.358(15) A 2
    C C20B 0.852(5) 0.5716(17) 0.550(5) 0.107(18) Uani d PDU 0.358(15) A 2
    H H20D 0.8245 0.6078 0.4726 0.161 Uiso calc PR 0.358(15) A 2
    H H20E 0.9299 0.5772 0.5855 0.161 Uiso calc PR 0.358(15) A 2
    H H20F 0.8200 0.5835 0.6249 0.161 Uiso calc PR 0.358(15) A 2
loop_
    _atom_site_aniso_label
    _atom_site_aniso_U_11
    _atom_site_aniso_U_22
    _atom_site_aniso_U_33
    _atom_site_aniso_U_12
    _atom_site_aniso_U_13
    _atom_site_aniso_U_23
    Cu1 0.0420(4) 0.0405(4) 0.0467(5) 0.0053(3) 0.0092(3) -0.0004(4)
    O1 0.050(3) 0.062(3) 0.056(3) 0.015(2) -0.003(2) -0.018(2)
    O2 0.047(2) 0.046(2) 0.058(3) 0.003(2) 0.023(2) -0.002(2)
    N1 0.042(3) 0.036(3) 0.039(3) 0.005(2) 0.010(2) 0.005(2)
    N2 0.046(3) 0.036(3) 0.037(3) 0.000(2) 0.014(2) -0.008(2)
    N3 0.038(3) 0.040(3) 0.035(3) 0.004(2) 0.007(2) 0.003(2)
    C1 0.045(3) 0.063(4) 0.031(3) 0.005(3) 0.012(3) -0.001(3)
    C2 0.056(4) 0.071(5) 0.048(4) 0.013(4) 0.004(3) -0.010(4)
    C3 0.058(4) 0.084(6) 0.054(4) 0.004(4) 0.007(4) -0.004(4)
    C4 0.048(4) 0.094(6) 0.066(5) 0.029(4) -0.001(4) 0.010(5)
    C5 0.050(4) 0.062(4) 0.066(5) 0.012(3) 0.012(4) 0.006(4)
    C6 0.041(3) 0.051(4) 0.038(3) 0.009(3) 0.015(3) 0.009(3)
    C7 0.047(3) 0.031(3) 0.053(4) 0.005(3) 0.017(3) 0.006(3)
    C8 0.045(3) 0.045(4) 0.049(4) 0.005(3) 0.007(3) -0.004(3)
    C9 0.048(3) 0.049(4) 0.036(3) 0.009(3) 0.010(3) -0.001(3)
    C10 0.040(3) 0.033(3) 0.049(4) 0.000(2) 0.011(3) -0.003(3)
    C11 0.044(3) 0.039(3) 0.041(4) 0.001(3) 0.007(3) 0.000(3)
    C12 0.053(4) 0.042(3) 0.027(3) 0.009(3) -0.001(3) -0.001(3)
    C13 0.034(3) 0.057(4) 0.029(3) 0.008(3) 0.008(2) 0.007(3)
    C14 0.051(4) 0.084(5) 0.045(4) 0.008(4) 0.014(3) -0.010(4)
    C15 0.050(4) 0.079(5) 0.069(5) 0.010(4) 0.035(4) 0.007(4)
    C16 0.055(4) 0.077(5) 0.064(5) -0.006(4) 0.020(4) 0.021(4)
    C17 0.050(4) 0.055(4) 0.051(4) 0.000(3) 0.010(3) 0.014(3)
    C18 0.046(3) 0.037(3) 0.034(3) 0.007(3) 0.001(3) 0.006(3)
    S1A 0.046(3) 0.070(3) 0.085(4) -0.009(3) 0.014(3) 0.012(2)
    O3A 0.057(6) 0.100(8) 0.201(13) -0.036(6) 0.005(7) 0.026(8)
    C19A 0.098(16) 0.063(14) 0.105(14) 0.017(15) 0.050(11) 0.046(11)
    C20A 0.056(8) 0.052(7) 0.044(12) 0.003(6) -0.002(8) 0.028(6)
    S1B 0.052(9) 0.069(5) 0.128(7) -0.018(7) 0.032(8) 0.008(4)
    O3B 0.113(14) 0.050(9) 0.103(15) 0.007(9) 0.029(11) -0.011(10)
    C19B 0.12(3) 0.11(4) 0.16(4) -0.05(2) 0.07(3) 0.04(3)
    C20B 0.11(3) 0.15(3) 0.06(3) 0.00(2) 0.02(2) 0.04(2)
_geom_special_details
;
;
loop_
    _geom_bond_atom_site_label_1
    _geom_bond_atom_site_label_2
    _geom_bond_site_symmetry_2
    _geom_bond_distance
    _geom_bond_publ_flag
    Cu1 O1 . 1.932(4) yes
    Cu1 N1 . 1.948(5) yes
    Cu1 N2 . 2.319(4) yes
    Cu1 N3 . 1.969(5) yes
    Cu1 O2 . 1.978(4) yes
    Cu1 Cu1 3_666 5.7716(18) ?
    O1 C1 . 1.286(7) ?
    O2 C18 . 1.277(7) ?
    N1 C7 . 1.270(7) ?
    N1 C8 . 1.455(7) ?
    N2 C10 . 1.456(7) ?
    N2 C9 . 1.460(7) ?
    N2 H2B . 0.9100 ?
    N3 C12 . 1.288(7) ?
    N3 C11 3_666 1.458(7) ?
    C1 C2 . 1.392(8) ?
    C1 C6 . 1.413(8) ?
    C2 C3 . 1.363(9) ?
    C2 H2A . 0.9300 ?
    C3 C4 . 1.361(10) ?
    C3 H3A . 0.9300 ?
    C4 C5 . 1.366(9) ?
    C4 H4A . 0.9300 ?
    C5 C6 . 1.400(8) ?
    C5 H5A . 0.9300 ?
    C6 C7 . 1.424(8) ?
    C7 H7A . 0.9300 ?
    C8 C9 . 1.509(8) ?
    C8 H8A . 0.9700 ?
    C8 H8B . 0.9700 ?
    C9 H9A . 0.9700 ?
    C9 H9B . 0.9700 ?
    C10 C11 . 1.521(8) ?
    C10 H10A . 0.9700 ?
    C10 H10B . 0.9700 ?
    C11 N3 3_666 1.458(7) ?
    C11 H11A . 0.9700 ?
    C11 H11B . 0.9700 ?
    C12 C13 . 1.444(8) ?
    C12 H12A . 0.9300 ?
    C13 C14 . 1.407(8) ?
    C13 C18 . 1.418(8) ?
    C14 C15 . 1.357(9) ?
    C14 H14A . 0.9300 ?
    C15 C16 . 1.363(10) ?
    C15 H15A . 0.9300 ?
    C16 C17 . 1.367(9) ?
    C16 H16A . 0.9300 ?
    C17 C18 . 1.418(8) ?
    C17 H17A . 0.9300 ?
    S1A O3A . 1.471(10) ?
    S1A C20A . 1.756(13) ?
    S1A C19A . 1.766(15) ?
    C19A H19A . 0.9600 ?
    C19A H19B . 0.9600 ?
    C19A H19C . 0.9600 ?
    C20A H20A . 0.9600 ?
    C20A H20B . 0.9600 ?
    C20A H20C . 0.9600 ?
    S1B O3B . 1.483(16) ?
    S1B C20B . 1.75(2) ?
    S1B C19B . 1.76(2) ?
    C19B H19D . 0.9600 ?
    C19B H19E . 0.9600 ?
    C19B H19F . 0.9600 ?
    C20B H20D . 0.9600 ?
    C20B H20E . 0.9600 ?
    C20B H20F . 0.9600 ?
loop_
    _geom_angle_atom_site_label_1
    _geom_angle_atom_site_label_2
    _geom_angle_atom_site_label_3
    _geom_angle_site_symmetry_1
    _geom_angle_site_symmetry_3
    _geom_angle
    _geom_angle_publ_flag
    O1 Cu1 O2 . . 137.2(2) yes
    O2 Cu1 N2 . . 90.92(17) yes
    N2 Cu1 O1 . . 131.28(19) yes
    N1 Cu1 N3 . . 176.4(2) yes
    O1 Cu1 N1 . . 91.16(18) ?
    O1 Cu1 N3 . . 88.98(18) ?
    N1 Cu1 O2 . . 91.38(18) ?
    N3 Cu1 O2 . . 91.00(18) ?
    N1 Cu1 N2 . . 78.03(17) ?
    N3 Cu1 N2 . . 99.17(17) ?
    O1 Cu1 Cu1 . 3_666 119.32(15) ?
    N1 Cu1 Cu1 . 3_666 120.37(14) ?
    N3 Cu1 Cu1 . 3_666 56.61(13) ?
    O2 Cu1 Cu1 . 3_666 95.61(12) ?
    N2 Cu1 Cu1 . 3_666 42.83(11) ?
    C1 O1 Cu1 . . 128.4(4) ?
    C18 O2 Cu1 . . 125.9(4) ?
    C7 N1 C8 . . 120.8(5) ?
    C7 N1 Cu1 . . 127.3(4) ?
    C8 N1 Cu1 . . 111.7(3) ?
    C10 N2 C9 . . 114.8(4) ?
    C10 N2 Cu1 . . 113.1(3) ?
    C9 N2 Cu1 . . 105.7(3) ?
    C10 N2 H2B . . 107.7 ?
    C9 N2 H2B . . 107.7 ?
    Cu1 N2 H2B . . 107.7 ?
    C12 N3 C11 . 3_666 116.1(5) ?
    C12 N3 Cu1 . . 123.7(4) ?
    C11 N3 Cu1 3_666 . 119.6(4) ?
    O1 C1 C2 . . 119.9(6) ?
    O1 C1 C6 . . 123.4(5) ?
    C2 C1 C6 . . 116.7(6) ?
    C3 C2 C1 . . 121.9(7) ?
    C3 C2 H2A . . 119.0 ?
    C1 C2 H2A . . 119.0 ?
    C4 C3 C2 . . 121.6(7) ?
    C4 C3 H3A . . 119.2 ?
    C2 C3 H3A . . 119.2 ?
    C3 C4 C5 . . 118.6(6) ?
    C3 C4 H4A . . 120.7 ?
    C5 C4 H4A . . 120.7 ?
    C4 C5 C6 . . 121.6(7) ?
    C4 C5 H5A . . 119.2 ?
    C6 C5 H5A . . 119.2 ?
    C5 C6 C1 . . 119.5(6) ?
    C5 C6 C7 . . 116.8(6) ?
    C1 C6 C7 . . 123.5(5) ?
    N1 C7 C6 . . 125.0(5) ?
    N1 C7 H7A . . 117.5 ?
    C6 C7 H7A . . 117.5 ?
    N1 C8 C9 . . 106.1(5) ?
    N1 C8 H8A . . 110.5 ?
    C9 C8 H8A . . 110.5 ?
    N1 C8 H8B . . 110.5 ?
    C9 C8 H8B . . 110.5 ?
    H8A C8 H8B . . 108.7 ?
    N2 C9 C8 . . 110.6(5) ?
    N2 C9 H9A . . 109.5 ?
    C8 C9 H9A . . 109.5 ?
    N2 C9 H9B . . 109.5 ?
    C8 C9 H9B . . 109.5 ?
    H9A C9 H9B . . 108.1 ?
    N2 C10 C11 . . 114.2(5) ?
    N2 C10 H10A . . 108.7 ?
    C11 C10 H10A . . 108.7 ?
    N2 C10 H10B . . 108.7 ?
    C11 C10 H10B . . 108.7 ?
    H10A C10 H10B . . 107.6 ?
    N3 C11 C10 3_666 . 111.1(5) ?
    N3 C11 H11A 3_666 . 109.4 ?
    C10 C11 H11A . . 109.4 ?
    N3 C11 H11B 3_666 . 109.4 ?
    C10 C11 H11B . . 109.4 ?
    H11A C11 H11B . . 108.0 ?
    N3 C12 C13 . . 126.6(5) ?
    N3 C12 H12A . . 116.7 ?
    C13 C12 H12A . . 116.7 ?
    C14 C13 C18 . . 120.1(6) ?
    C14 C13 C12 . . 117.0(6) ?
    C18 C13 C12 . . 122.8(5) ?
    C15 C14 C13 . . 121.2(7) ?
    C15 C14 H14A . . 119.4 ?
    C13 C14 H14A . . 119.4 ?
    C14 C15 C16 . . 119.4(6) ?
    C14 C15 H15A . . 120.3 ?
    C16 C15 H15A . . 120.3 ?
    C15 C16 C17 . . 121.8(7) ?
    C15 C16 H16A . . 119.1 ?
    C17 C16 H16A . . 119.1 ?
    C16 C17 C18 . . 121.2(7) ?
    C16 C17 H17A . . 119.4 ?
    C18 C17 H17A . . 119.4 ?
    O2 C18 C17 . . 119.7(6) ?
    O2 C18 C13 . . 124.0(6) ?
    C17 C18 C13 . . 116.2(6) ?
    O3A S1A C20A . . 104.8(10) ?
    O3A S1A C19A . . 111.1(14) ?
    C20A S1A C19A . . 99.2(14) ?
    O3B S1B C20B . . 113(2) ?
    O3B S1B C19B . . 103(3) ?
    C20B S1B C19B . . 94(3) ?
    S1B C19B H19D . . 109.5 ?
    S1B C19B H19E . . 109.5 ?
    H19D C19B H19E . . 109.5 ?
    S1B C19B H19F . . 109.5 ?
    H19D C19B H19F . . 109.5 ?
    H19E C19B H19F . . 109.5 ?
    S1B C20B H20D . . 109.5 ?
    S1B C20B H20E . . 109.5 ?
    H20D C20B H20E . . 109.5 ?
    S1B C20B H20F . . 109.5 ?
    H20D C20B H20F . . 109.5 ?
    H20E C20B H20F . . 109.5 ?
loop_
    _geom_torsion_atom_site_label_1
    _geom_torsion_atom_site_label_2
    _geom_torsion_atom_site_label_3
    _geom_torsion_atom_site_label_4
    _geom_torsion_site_symmetry_1
    _geom_torsion_site_symmetry_2
    _geom_torsion_site_symmetry_3
    _geom_torsion_site_symmetry_4
    _geom_torsion
    _geom_torsion_publ_flag
    N1 Cu1 O1 C1 . . . . -11.8(5) ?
    N3 Cu1 O1 C1 . . . . 171.8(5) ?
    O2 Cu1 O1 C1 . . . . 81.5(6) ?
    N2 Cu1 O1 C1 . . . . -86.8(6) ?
    Cu1 Cu1 O1 C1 3_666 . . . -138.1(5) ?
    O1 Cu1 O2 C18 . . . . 63.5(5) ?
    N1 Cu1 O2 C18 . . . . 156.7(5) ?
    N3 Cu1 O2 C18 . . . . -26.1(5) ?
    N2 Cu1 O2 C18 . . . . -125.3(4) ?
    Cu1 Cu1 O2 C18 3_666 . . . -82.6(4) ?
    O1 Cu1 N1 C7 . . . . 6.9(5) ?
    O2 Cu1 N1 C7 . . . . -130.3(5) ?
    N2 Cu1 N1 C7 . . . . 139.0(5) ?
    Cu1 Cu1 N1 C7 3_666 . . . 132.3(5) ?
    O1 Cu1 N1 C8 . . . . -167.0(4) ?
    O2 Cu1 N1 C8 . . . . 55.8(4) ?
    N2 Cu1 N1 C8 . . . . -34.9(4) ?
    Cu1 Cu1 N1 C8 3_666 . . . -41.6(4) ?
    O1 Cu1 N2 C10 . . . . -146.8(3) ?
    N1 Cu1 N2 C10 . . . . 132.3(4) ?
    N3 Cu1 N2 C10 . . . . -50.0(4) ?
    O2 Cu1 N2 C10 . . . . 41.1(4) ?
    Cu1 Cu1 N2 C10 3_666 . . . -56.2(3) ?
    O1 Cu1 N2 C9 . . . . 86.8(4) ?
    N1 Cu1 N2 C9 . . . . 6.0(4) ?
    N3 Cu1 N2 C9 . . . . -176.4(3) ?
    O2 Cu1 N2 C9 . . . . -85.3(4) ?
    Cu1 Cu1 N2 C9 3_666 . . . 177.5(4) ?
    O1 Cu1 N3 C12 . . . . -114.8(5) ?
    O2 Cu1 N3 C12 . . . . 22.3(5) ?
    N2 Cu1 N3 C12 . . . . 113.4(4) ?
    Cu1 Cu1 N3 C12 3_666 . . . 118.4(5) ?
    O1 Cu1 N3 C11 . . . 3_666 55.8(4) ?
    O2 Cu1 N3 C11 . . . 3_666 -167.0(4) ?
    N2 Cu1 N3 C11 . . . 3_666 -75.9(4) ?
    Cu1 Cu1 N3 C11 3_666 . . 3_666 -71.0(4) ?
    Cu1 O1 C1 C2 . . . . -172.4(5) ?
    Cu1 O1 C1 C6 . . . . 9.1(9) ?
    O1 C1 C2 C3 . . . . -179.0(6) ?
    C6 C1 C2 C3 . . . . -0.4(10) ?
    C1 C2 C3 C4 . . . . 0.2(12) ?
    C2 C3 C4 C5 . . . . 0.6(12) ?
    C3 C4 C5 C6 . . . . -1.2(11) ?
    C4 C5 C6 C1 . . . . 1.1(10) ?
    C4 C5 C6 C7 . . . . 177.3(6) ?
    O1 C1 C6 C5 . . . . 178.3(6) ?
    C2 C1 C6 C5 . . . . -0.3(9) ?
    O1 C1 C6 C7 . . . . 2.4(9) ?
    C2 C1 C6 C7 . . . . -176.2(6) ?
    C8 N1 C7 C6 . . . . 174.0(5) ?
    Cu1 N1 C7 C6 . . . . 0.6(9) ?
    C5 C6 C7 N1 . . . . 176.5(6) ?
    C1 C6 C7 N1 . . . . -7.4(9) ?
    C7 N1 C8 C9 . . . . -116.1(6) ?
    Cu1 N1 C8 C9 . . . . 58.2(5) ?
    C10 N2 C9 C8 . . . . -102.8(6) ?
    Cu1 N2 C9 C8 . . . . 22.5(5) ?
    N1 C8 C9 N2 . . . . -50.9(6) ?
    C9 N2 C10 C11 . . . . -75.2(6) ?
    Cu1 N2 C10 C11 . . . . 163.4(4) ?
    N2 C10 C11 N3 . . . 3_666 -63.2(6) ?
    C11 N3 C12 C13 3_666 . . . 177.1(5) ?
    Cu1 N3 C12 C13 . . . . -12.0(8) ?
    N3 C12 C13 C14 . . . . 178.2(5) ?
    N3 C12 C13 C18 . . . . -5.2(9) ?
    C18 C13 C14 C15 . . . . 0.2(9) ?
    C12 C13 C14 C15 . . . . 176.9(6) ?
    C13 C14 C15 C16 . . . . -0.6(10) ?
    C14 C15 C16 C17 . . . . -1.4(11) ?
    C15 C16 C17 C18 . . . . 3.8(10) ?
    Cu1 O2 C18 C17 . . . . -165.4(4) ?
    Cu1 O2 C18 C13 . . . . 18.2(8) ?
    C16 C17 C18 O2 . . . . 179.4(6) ?
    C16 C17 C18 C13 . . . . -3.9(9) ?
    C14 C13 C18 O2 . . . . 178.5(5) ?
    C12 C13 C18 O2 . . . . 2.0(8) ?
    C14 C13 C18 C17 . . . . 2.0(8) ?
    C12 C13 C18 C17 . . . . -174.6(5) ?
data_global
_journal_date_recd_electronic     2008-03-18
_journal_date_accepted     2008-03-31
_journal_name_full     'Acta Crystallographica, Section E'
_journal_year     2008
_journal_volume     64
_journal_issue      5
_journal_page_first     m631
_journal_page_last     m632
_journal_paper_category     QM
_journal_coeditor_code     SI2079
_publ_contact_author_name     'Sylvain Bern\`es'
_publ_contact_author_address
;
DEP Facultad de Ciencias Qu\'imicas, UANL
Guerrero y Progreso S/N
Col. Trevi\~no
64570 Monterrey, N.L.
Mexico
;
_publ_contact_author_email     sylvain_bernes@hotmail.com
_publ_contact_author_fax     (+52)(81)82204918
_publ_contact_author_phone     (+52)(81)82204900x3460
_publ_section_title
;
{2,2'-[(3-Azapentane-1,5-diyl)bis(nitrilomethylidyne)]diphenolato}dicopper(II)
dimethyl sulfoxide disolvate
;
loop_
    _publ_author_name
    _publ_author_footnote
    _publ_author_address
    "Quintero-Tellez, Guadalupe" .
;
Centro de Qu\'imica, Instituto de Ciencias
Universidad Aut\'onoma de Puebla
Edif. 194 Complejo de Ciencias CU
San Manuel
72570 Puebla, Pue.
Mexico
;
    "Gonz\'alez \'Alvarez, Carmen Mar\'ia" .
;
Facultad de Ciencias Qu\'imicas
Universidad Aut\'onoma de Puebla
Edif. 179 Complejo de Ciencias CU
San Manuel
72570 Puebla, Pue.
Mexico
;
    "Bern\`es, Sylvain" .
;
DEP Facultad de Ciencias Qu\'imicas, UANL
Guerrero y Progreso S/N
Col. Trevi\~no
64570 Monterrey, NL
Mexico
;
    "Alc\'antara-Flores, Jos\'e Luis" .
;
Centro de Qu\'imica, Instituto de Ciencias
Universidad Aut\'onoma de Puebla
Edif. 194 Complejo de Ciencias CU
San Manuel
72570 Puebla, Pue.
Mexico
;
    "Reyes-Ortega, Yasmi" .
;
Centro de Qu\'imica, Instituto de Ciencias
Universidad Aut\'onoma de Puebla
Edif. 194 Complejo de Ciencias CU
San Manuel
72570 Puebla, Pue.
Mexico
;
