# Supplementary material for: Bis{μ-2,2′-[(3-aza­pentane-1,5-di­yl)bis­(nitrilo­methyl­idyne)]diphenolato}dicopper(II) dimethyl sulfoxide disolvate
Source: Acta Crystallogr Sect E Struct Rep Online. 2008 Apr 10;64(Pt 5):m631–2. doi: 10.1107/S1600536808008544 (PMC2961312; doi:10.1107/S1600536808008544)
Supplement: Supplementary file 2 [file e-64-0m631-Isup2.hkl]

# 
# h,k,l, Fc-squared, Fo-squared, sigma(Fo-squared) and status flag 
# 
data_I
_shelx_title ' YRO in P2(1)/c' 
_shelx_refln_list_code          4 
_shelx_F_calc_maximum      257.16 
_exptl_crystal_F_000       940.00 
_reflns_d_resolution_high  0.8374 
 
loop_ 
 _symmetry_equiv_pos_as_xyz 
 'x, y, z' 
 '-x, y+1/2, -z+1/2' 
 '-x, -y, -z' 
 'x, -y-1/2, z-1/2' 
 
_cell_length_a    12.8174 
_cell_length_b    16.7827 
_cell_length_c     9.8273 
_cell_angle_alpha  90.000 
_cell_angle_beta  106.732 
_cell_angle_gamma  90.000 
 
_shelx_F_squared_multiplier     1.000 
 
loop_ 
 _refln_index_h 
 _refln_index_k 
 _refln_index_l 
 _refln_F_squared_calc 
 _refln_F_squared_meas 
 _refln_F_squared_sigma 
 _refln_observed_status 
   2   0   0     1994.18     1731.26     33.87 o 
   3   0   0     2039.35     2073.09     37.92 o 
   4   0   0     6489.17     6358.61    111.71 o 
   5   0   0    14465.60    13940.89    105.46 o 
   6   0   0     9107.33     8367.86     94.08 o 
   7   0   0     7288.28     7596.09     88.90 o 
   8   0   0        0.93       26.41     11.32 o 
   9   0   0      321.41      290.70     14.46 o 
  10   0   0      855.09      826.68     35.38 o 
  11   0   0      286.28      245.94     39.14 o 
  12   0   0      389.74      365.94     88.23 o 
  13   0   0      239.45      196.90     53.29 o 
  14   0   0      233.58      282.38     30.82 o 
   1   1   0     9812.70     9513.22    127.03 o 
   2   1   0      226.32      129.18      9.70 o 
   3   1   0     9796.01     8525.35    340.09 o 
   4   1   0      756.58      632.62     29.07 o 
   5   1   0       43.34       29.20      7.33 o 
   6   1   0      586.88      506.67     36.36 o 
   7   1   0     1997.31     1715.96    127.69 o 
   8   1   0     1499.79     1412.94     79.60 o 
   9   1   0      657.88      590.24     44.06 o 
  10   1   0        1.09        4.68      7.96 o 
  11   1   0      103.85       67.36     15.98 o 
  12   1   0        3.61       -7.38     15.17 o 
  13   1   0      783.11      696.82     64.49 o 
  14   1   0      436.04      412.40     39.56 o 
   0   2   0     1734.22     1882.56     71.62 o 
   1   2   0      508.25      567.86     15.50 o 
   2   2   0       36.04       30.11      9.63 o 
   3   2   0     8702.50     8655.95    308.99 o 
   4   2   0     1725.75     1696.81     64.90 o 
   5   2   0      631.02      698.70     14.64 o 
   6   2   0       96.92      118.57     11.80 o 
   7   2   0     1269.43     1410.29     45.24 o 
   8   2   0       39.17       29.66     10.93 o 
   9   2   0      170.46      161.47     34.31 o 
  10   2   0       99.89       71.11     18.72 o 
  11   2   0        7.80       -2.66     22.65 o 
  12   2   0      329.37      256.79     33.69 o 
  13   2   0        1.84       18.48     23.31 o 
  14   2   0        2.04       35.88     28.03 o 
   1   3   0      104.28       83.61     12.21 o 
   2   3   0      324.38      521.71     10.27 o 
   3   3   0      965.09      764.31     12.82 o 
   4   3   0      158.39      102.72      9.26 o 
   5   3   0      560.30      617.57     24.45 o 
   6   3   0      718.88      923.59     19.24 o 
   7   3   0     1217.81     1189.62     20.00 o 
   8   3   0     1017.32      964.76     19.71 o 
   9   3   0      115.31       82.87     12.39 o 
  10   3   0        0.83       -1.22     11.44 o 
  11   3   0      315.66      300.77     30.15 o 
  12   3   0       38.67       12.66     25.13 o 
  13   3   0      140.46      145.25     34.90 o 
  14   3   0      179.79      148.58     28.37 o 
   0   4   0     2842.75     2410.12     62.84 o 
   1   4   0     8205.35     7516.01    311.59 o 
   2   4   0      954.35      830.87     20.99 o 
   3   4   0      498.19      505.41     19.49 o 
   4   4   0     2590.43     2532.44     51.24 o 
   5   4   0     9550.95     9392.81    267.48 o 
   6   4   0     6872.42     6722.35    204.49 o 
   7   4   0      392.00      368.94     33.66 o 
   8   4   0       24.73       26.12     10.50 o 
   9   4   0      471.45      494.36     47.82 o 
  10   4   0     1828.41     1720.20    256.81 o 
  11   4   0      433.24      380.21     34.14 o 
  12   4   0       19.87       53.99     20.99 o 
  13   4   0       33.62       16.17     27.04 o 
  14   4   0       75.97       73.80     37.01 o 
   1   5   0     1239.89     1270.43     31.44 o 
   2   5   0     7033.81     6657.43     68.84 o 
   3   5   0      959.13      909.31     15.61 o 
   4   5   0      345.95      302.14     11.74 o 
   5   5   0      263.18      313.47     12.83 o 
   6   5   0      428.58      399.56     18.99 o 
   7   5   0        6.82       -0.49      9.89 o 
   8   5   0     1569.61     1515.67    109.80 o 
   9   5   0     1640.56     1831.72     34.11 o 
  10   5   0      187.59      180.36     26.38 o 
  11   5   0      186.08      195.06     24.64 o 
  12   5   0        1.56        2.47     20.94 o 
  13   5   0       32.40       52.98     28.39 o 
  14   5   0       14.95      -19.62     29.86 o 
   0   6   0     7186.80     7677.05    188.71 o 
   1   6   0        5.53       28.59      9.69 o 
   2   6   0     1077.18     1163.33     34.93 o 
   3   6   0     1745.12     1794.16     60.59 o 
   4   6   0      804.71      896.84     29.29 o 
   5   6   0      214.91      236.16     29.86 o 
   6   6   0     4032.79     4217.33     69.11 o 
   7   6   0       55.84       82.66     15.32 o 
   8   6   0      147.42      154.29     12.77 o 
   9   6   0      339.23      403.89     45.29 o 
  10   6   0      273.04      235.90     28.29 o 
  11   6   0       62.46       63.48     29.07 o 
  12   6   0      344.34      286.00     72.56 o 
  13   6   0       11.93       -1.20     23.13 o 
   1   7   0     2783.34     2968.13     50.51 o 
   2   7   0    14071.88    13719.48    148.90 o 
   3   7   0     4082.99     3820.12     58.13 o 
   4   7   0      625.70      535.80     17.97 o 
   5   7   0     2746.50     2762.11     64.00 o 
   6   7   0      204.61      195.01     20.28 o 
   7   7   0     2230.10     2267.49     44.25 o 
   8   7   0      685.74      661.24     44.11 o 
   9   7   0     1113.67     1122.67     21.16 o 
  10   7   0        4.94       23.18     29.48 o 
  11   7   0      188.90      187.66     25.88 o 
  12   7   0      178.90      160.00     32.22 o 
  13   7   0      388.74      394.30     47.74 o 
   0   8   0     3371.77     3251.18     79.47 o 
   1   8   0     1469.67     1251.75     19.58 o 
   2   8   0     2143.73     2381.85     90.37 o 
   3   8   0      101.04      129.70     13.15 o 
   4   8   0      624.65      589.32     40.62 o 
   5   8   0     2734.67     2646.95     50.51 o 
   6   8   0     1336.73     1330.09     52.51 o 
   7   8   0      150.84      149.34     22.30 o 
   8   8   0        0.07       -5.31     11.11 o 
   9   8   0      180.74      217.10     26.03 o 
  10   8   0      500.39      522.83     30.25 o 
  11   8   0      108.38       73.31     34.65 o 
  12   8   0       69.57      119.23     24.63 o 
  13   8   0        0.02       15.45     32.62 o 
   1   9   0     2648.56     2792.80     52.54 o 
   2   9   0      253.36      299.24     20.41 o 
   3   9   0     1096.87     1131.99     20.65 o 
   4   9   0     1699.98     1693.53     35.49 o 
   5   9   0        7.48        3.82     10.29 o 
   6   9   0        7.85       -3.45     10.36 o 
   7   9   0        0.93       -8.03     10.63 o 
   8   9   0      242.93      201.33     13.84 o 
   9   9   0        7.09       25.11     19.54 o 
  10   9   0       39.92       19.23     19.08 o 
  11   9   0        0.85       38.17     22.01 o 
  12   9   0       76.17       54.10     44.34 o 
  13   9   0       11.43      -12.78     28.03 o 
   0  10   0     1406.69     1476.43     49.57 o 
   1  10   0     2552.77     2616.72     94.19 o 
   2  10   0       23.65       39.07     10.93 o 
   3  10   0      150.44      120.07     18.25 o 
   4  10   0       40.93       43.21     10.68 o 
   5  10   0      111.78       99.74     13.53 o 
   6  10   0       39.95       21.53     11.31 o 
   7  10   0      132.32      140.89     12.84 o 
   8  10   0      177.99      173.56     33.80 o 
   9  10   0       23.67        3.92     24.56 o 
  10  10   0        3.62      -19.65     19.65 o 
  11  10   0        4.78       28.65     25.83 o 
  12  10   0        7.60       32.38     23.78 o 
   1  11   0     2795.62     3023.17     52.96 o 
   2  11   0     2864.57     2957.35     51.76 o 
   3  11   0     6525.77     6868.08    126.02 o 
   4  11   0     3641.65     3757.75     52.59 o 
   5  11   0      482.08      439.59     34.93 o 
   6  11   0        4.52       32.76     11.14 o 
   7  11   0      149.52      107.35     23.04 o 
   8  11   0     1065.15     1114.39     33.33 o 
   9  11   0      148.54      137.23     59.27 o 
  10  11   0       31.12       -4.46     21.99 o 
  11  11   0       88.36      125.51     28.13 o 
  12  11   0      157.52      190.54     29.22 o 
   0  12   0      552.50      509.75     23.74 o 
   1  12   0       53.56       43.07     30.42 o 
   2  12   0       68.56       60.60     20.84 o 
   3  12   0      123.60      124.22     34.90 o 
   4  12   0     1493.11     1578.34     50.72 o 
   5  12   0      462.20      485.74     69.41 o 
   6  12   0        3.96       25.95     17.60 o 
   7  12   0       89.55      121.07     26.48 o 
   8  12   0       29.97       32.00     19.15 o 
   9  12   0      100.24      112.44     25.19 o 
  10  12   0      451.31      504.95     54.59 o 
  11  12   0      315.13      332.70     33.74 o 
   1  13   0      125.45      114.15     15.67 o 
   2  13   0       11.78      -11.25     11.25 o 
   3  13   0       15.80        8.49     10.77 o 
   4  13   0       69.25       53.62     16.39 o 
   5  13   0        1.10        4.73     20.00 o 
   6  13   0       17.56       11.23     18.83 o 
   7  13   0      145.74      127.75     23.76 o 
   8  13   0      298.57      243.93     26.98 o 
   9  13   0        0.44        4.50     23.78 o 
  10  13   0       24.38       16.93     26.83 o 
  11  13   0       85.36       66.13     28.42 o 
   0  14   0     1164.92     1197.52     31.18 o 
   1  14   0      347.68      387.83     71.83 o 
   2  14   0      175.80       94.87     12.43 o 
   3  14   0       67.41       41.32     18.81 o 
   4  14   0      112.31       77.70     33.86 o 
   5  14   0      177.04      190.67     46.25 o 
   6  14   0     1233.84     1236.00     35.76 o 
   7  14   0      137.15      132.02     30.45 o 
   8  14   0        5.58       -7.56     24.94 o 
   9  14   0       17.18       -3.60     31.42 o 
  10  14   0       51.30      109.44     31.27 o 
   1  15   0      281.02      203.50     37.07 o 
   2  15   0     1422.92     1593.23     38.85 o 
   3  15   0     2417.46     2592.34     48.39 o 
   4  15   0      412.25      408.54     31.49 o 
   5  15   0      194.12      148.31     24.33 o 
   6  15   0      105.18       20.83     22.11 o 
   7  15   0     1063.73     1119.95     43.72 o 
   8  15   0      591.76      665.98     62.62 o 
   9  15   0      314.54      345.37     59.77 o 
   0  16   0      303.28      207.10     34.95 o 
   1  16   0      468.53      493.44     58.08 o 
   2  16   0      101.97       55.18     26.65 o 
   3  16   0        3.21      -19.42     19.42 o 
   4  16   0       62.19       44.00     22.06 o 
   5  16   0      276.28      412.30     44.52 o 
   6  16   0      852.86      821.63     55.55 o 
   7  16   0       17.05       24.44     23.72 o 
   8  16   0        2.35      -25.65     25.65 o 
   1  17   0        0.09       11.84     22.74 o 
   2  17   0       28.18       26.96     30.49 o 
   3  17   0       20.58       12.29     25.63 o 
   4  17   0       24.50       20.67     23.93 o 
   5  17   0       42.70       38.72     26.36 o 
   6  17   0        2.11      -23.97     23.97 o 
   7  17   0        2.46      -25.27     25.27 o 
   0  18   0      207.40      179.62     45.19 o 
   1  18   0      394.19      386.86     57.41 o 
   2  18   0      191.96      103.13     49.41 o 
   3  18   0       52.62       48.36     24.20 o 
   4  18   0       73.76       97.71     28.06 o 
   5  18   0      108.39       76.39     27.66 o 
   6  18   0       90.66       79.18     28.31 o 
   1  19   0       43.17       60.08     28.36 o 
   2  19   0      267.92      228.36     34.62 o 
   3  19   0      286.92      286.51     31.48 o 
   4  19   0      107.83      112.13     30.48 o 
   0  20   0        5.38       30.49     37.32 o 
 -14   1   1      586.52      633.85     58.36 o 
 -13   1   1      576.38      473.86     41.92 o 
 -12   1   1      230.03      222.18     28.72 o 
 -11   1   1      141.07      111.18     14.64 o 
 -10   1   1      471.27      435.68     34.28 o 
  -9   1   1      820.33      699.28     45.12 o 
  -8   1   1     2403.12     2321.51     93.76 o 
  -7   1   1     4735.47     4381.79    156.12 o 
  -6   1   1      535.93      502.92     41.10 o 
  -5   1   1       31.42       19.26     10.08 o 
  -4   1   1      872.27      933.46     29.89 o 
  -3   1   1    26173.25    23029.25    952.65 o 
  -2   1   1     6900.58     5861.01    234.71 o 
  -1   1   1     1989.08     1710.64    147.90 o 
   0   1   1     5033.94     4936.10     63.13 o 
   1   1   1      215.24      196.94      5.77 o 
   2   1   1      230.69      114.79      8.85 o 
   3   1   1       28.96       26.94      8.52 o 
   4   1   1     9367.98     9035.01    126.38 o 
   5   1   1      980.55     1000.43     19.47 o 
   6   1   1      211.68      174.87     15.86 o 
   7   1   1       27.74       15.67      7.14 o 
   8   1   1     1485.24     1528.21     27.97 o 
   9   1   1     1114.79     1233.35     35.21 o 
  10   1   1      206.06      100.83      8.46 o 
  11   1   1      169.61      159.11     16.98 o 
  12   1   1       11.60       17.46     15.64 o 
  13   1   1      357.70      425.94     43.57 o 
  14   1   1      272.33      291.07     33.46 o 
 -14   2   1      242.40      233.66     62.68 o 
 -13   2   1       78.27       34.39     29.00 o 
 -12   2   1      186.22      169.27     41.58 o 
 -11   2   1      410.00      430.35     81.56 o 
 -10   2   1     2334.88     2043.94    402.33 o 
  -9   2   1     1537.42     1482.29    230.67 o 
  -8   2   1       54.34       50.13     10.74 o 
  -7   2   1       55.60       74.20     11.05 o 
  -6   2   1     2127.52     1854.38     42.02 o 
  -5   2   1     6905.56     6504.30     83.55 o 
  -4   2   1     4487.03     4133.59     55.96 o 
  -3   2   1     1478.99     1507.54     30.07 o 
  -2   2   1     9047.01     9765.29     69.03 o 
  -1   2   1     6565.21     6484.16     61.58 o 
   0   2   1    39523.48    39681.25    882.11 o 
   1   2   1    19909.19    19473.95    402.80 o 
   2   2   1     1207.04     1076.94     30.82 o 
   3   2   1       19.47       35.61      8.02 o 
   4   2   1     1088.98     1008.81     39.11 o 
   5   2   1     2478.35     2044.25     96.34 o 
   6   2   1     4076.50     3641.99    141.80 o 
   7   2   1      818.85      738.28     60.34 o 
   8   2   1       19.40       38.55     21.18 o 
   9   2   1     1163.67     1232.74     40.96 o 
  10   2   1      450.83      412.69     46.68 o 
  11   2   1      383.72      360.51     57.84 o 
  12   2   1      405.24      403.58     35.27 o 
  13   2   1       48.38       24.67     23.32 o 
  14   2   1      161.02      133.83     28.47 o 
 -14   3   1       88.56      163.81     28.64 o 
 -13   3   1      145.05      123.15     30.70 o 
 -12   3   1        1.49        5.12     23.94 o 
 -11   3   1       11.08        4.91     19.31 o 
 -10   3   1       21.07       14.90     11.80 o 
  -9   3   1      851.36      886.49     19.80 o 
  -8   3   1     4076.71     4280.44    110.78 o 
  -7   3   1      520.46      440.46     33.91 o 
  -6   3   1     3867.20     3936.28    141.01 o 
  -5   3   1      433.36      453.00     21.97 o 
  -4   3   1       19.50       17.12      8.12 o 
  -3   3   1      908.87     1167.19     22.93 o 
  -2   3   1     5322.05     5082.29    149.07 o 
  -1   3   1    20357.97    19276.17    605.29 o 
   0   3   1     4050.97     4003.95    264.61 o 
   1   3   1    12755.75    13976.75    496.55 o 
   2   3   1     1044.60     1260.75     44.39 o 
   3   3   1     3337.76     3136.49     87.55 o 
   4   3   1      311.05      311.34     19.46 o 
   5   3   1     1815.75     2212.49     67.84 o 
   6   3   1      153.33      217.09     16.34 o 
   7   3   1      930.11      919.87     24.26 o 
   8   3   1      371.79      358.06     33.50 o 
   9   3   1      390.78      407.71     23.60 o 
  10   3   1       46.51       37.59     23.94 o 
  11   3   1       72.73       67.48     23.15 o 
  12   3   1        1.30       27.13     24.79 o 
  13   3   1       65.35       44.18     28.66 o 
  14   3   1      164.87      184.18     45.17 o 
 -14   4   1       14.34       -3.10     25.91 o 
 -13   4   1        0.09      -14.59     23.43 o 
 -12   4   1       50.57       32.66     23.92 o 
 -11   4   1       56.37       43.21     18.61 o 
 -10   4   1       71.32       81.64     13.51 o 
  -9   4   1      107.15      122.42     21.41 o 
  -8   4   1      449.32      477.92     43.43 o 
  -7   4   1       62.88      101.77     20.45 o 
  -6   4   1      583.94      564.67     28.56 o 
  -5   4   1      108.10      103.57     12.77 o 
  -4   4   1       83.73       86.75     15.21 o 
  -3   4   1      695.96      711.17     14.82 o 
  -2   4   1     2727.58     2776.23     90.66 o 
  -1   4   1     2235.00     2453.00     51.80 o 
   0   4   1      824.36      919.38     26.20 o 
   1   4   1       23.58       44.08      9.12 o 
   2   4   1       27.35       33.39     15.38 o 
   3   4   1     1062.11     1146.48     45.93 o 
   4   4   1      142.70      170.50     21.80 o 
   5   4   1      160.18      156.38     20.71 o 
   6   4   1      227.90      325.37     47.34 o 
   7   4   1       24.54       35.34     16.51 o 
   8   4   1      114.22      115.34     25.52 o 
   9   4   1      635.44      601.68     42.36 o 
  10   4   1      403.41      393.44     54.36 o 
  11   4   1       35.80       54.65     23.29 o 
  12   4   1        6.55       -1.51     20.58 o 
  13   4   1        5.38       11.18     44.90 o 
 -14   5   1       63.49       76.14     28.90 o 
 -13   5   1       21.01       25.08     19.78 o 
 -12   5   1      295.30      267.40     55.09 o 
 -11   5   1       55.08       58.56     25.46 o 
 -10   5   1      125.02      108.97     20.15 o 
  -9   5   1     1856.92     1741.59    157.12 o 
  -8   5   1     4148.13     4207.95    265.29 o 
  -7   5   1     3192.97     3146.41    160.35 o 
  -6   5   1       43.80       13.44      9.78 o 
  -5   5   1      330.54      420.35     57.74 o 
  -4   5   1     4749.80     4546.13    326.24 o 
  -3   5   1     5188.77     5008.51    338.11 o 
  -2   5   1    18519.30    17542.70    829.61 o 
  -1   5   1    10828.24    10054.43    282.68 o 
   0   5   1        7.82       11.23      7.61 o 
   1   5   1     1033.55     1022.89     31.63 o 
   2   5   1     1452.59     1456.40     23.10 o 
   3   5   1     5264.14     4666.50     81.52 o 
   4   5   1      953.29      817.36     38.08 o 
   5   5   1     4525.77     4980.72     96.89 o 
   6   5   1       22.78       59.71     12.51 o 
   7   5   1     1003.82      980.57     31.19 o 
   8   5   1     1543.43     1486.32     28.39 o 
   9   5   1      814.83      802.73     44.49 o 
  10   5   1      124.41      143.06     21.58 o 
  11   5   1       74.00       48.63     20.27 o 
  12   5   1      105.56      113.68     27.32 o 
  13   5   1      288.59      289.10     30.90 o 
 -14   6   1        6.24       30.60     26.47 o 
 -13   6   1       31.35       94.69     22.82 o 
 -12   6   1       76.33       46.37     22.15 o 
 -11   6   1      934.49     1000.72     71.15 o 
 -10   6   1     1256.79     1268.45     66.25 o 
  -9   6   1     1374.50     1392.69     27.32 o 
  -8   6   1      168.86      172.99     36.45 o 
  -7   6   1      641.74      609.98     24.96 o 
  -6   6   1     3134.00     3191.97     82.53 o 
  -5   6   1    12467.85    12495.25    210.00 o 
  -4   6   1     7149.26     7286.92    168.16 o 
  -3   6   1      132.89      132.93     29.86 o 
  -2   6   1      186.54      217.42     22.99 o 
  -1   6   1    13054.14    12752.42    369.40 o 
   0   6   1     1977.67     1551.49     34.20 o 
   1   6   1       23.94       -2.22     12.84 o 
   2   6   1     4921.63     4672.34     97.69 o 
   3   6   1        9.42       35.90      9.97 o 
   4   6   1      997.13      953.14     45.18 o 
   5   6   1     3569.39     3344.43     60.17 o 
   6   6   1     6469.72     6381.93    143.54 o 
   7   6   1      784.49      697.00     35.15 o 
   8   6   1      263.44      242.38     44.62 o 
   9   6   1      562.25      289.96     28.22 o 
  10   6   1     1288.08     1297.97     66.98 o 
  11   6   1      706.81      755.41     37.08 o 
  12   6   1      361.33      301.65     38.85 o 
  13   6   1       51.20       32.18     25.74 o 
 -14   7   1        3.63      -17.76     33.52 o 
 -13   7   1        3.11       27.53     25.07 o 
 -12   7   1       98.00       77.55     31.32 o 
 -11   7   1      187.05      114.80     47.66 o 
 -10   7   1       14.78       -9.61     17.62 o 
  -9   7   1        1.16       23.66     11.32 o 
  -8   7   1       41.08       34.13     11.50 o 
  -7   7   1      459.69      426.80     61.80 o 
  -6   7   1        4.15      114.71     43.55 o 
  -5   7   1        5.12       -3.60      9.36 o 
  -4   7   1       98.45       96.20     25.91 o 
  -3   7   1        3.06        8.32      9.43 o 
  -2   7   1        2.52      -11.83     11.83 o 
  -1   7   1        5.16        5.59      9.56 o 
   0   7   1       88.93      106.22     10.48 o 
   1   7   1        3.07       -7.15      9.69 o 
   2   7   1      515.28      556.34     18.72 o 
   3   7   1      194.50      175.34     19.32 o 
   4   7   1       62.54       70.59     10.23 o 
   5   7   1       27.21       18.79     11.73 o 
   6   7   1       73.59       84.35     11.61 o 
   7   7   1       10.30       -3.90     19.15 o 
   8   7   1      309.59      294.25     14.79 o 
   9   7   1      592.95      573.49     27.12 o 
  10   7   1       54.02       30.40     34.98 o 
  11   7   1      100.12       66.19     21.03 o 
  12   7   1      175.27      211.65     48.84 o 
  13   7   1       34.44       38.77     26.85 o 
 -13   8   1        0.99      -26.02     29.63 o 
 -12   8   1      115.94       65.05     37.75 o 
 -11   8   1       42.52       72.47     20.57 o 
 -10   8   1      315.88      309.74     42.14 o 
  -9   8   1      438.53      224.59     14.61 o 
  -8   8   1       26.63       14.19     11.50 o 
  -7   8   1      107.55      104.47     23.60 o 
  -6   8   1      232.34      228.48     26.87 o 
  -5   8   1     1773.44     1749.02     32.28 o 
  -4   8   1      324.40      399.04     23.65 o 
  -3   8   1     1788.58     2015.90     51.31 o 
  -2   8   1     7436.23     7923.11    124.33 o 
  -1   8   1      909.15      788.47     23.94 o 
   0   8   1     1257.33     1214.03     19.71 o 
   1   8   1     1016.24     1054.02     23.83 o 
   2   8   1        7.14       10.09      9.13 o 
   3   8   1      897.84      959.37     40.96 o 
   4   8   1      729.30      723.80     29.57 o 
   5   8   1        4.09       11.85     10.27 o 
   6   8   1      810.56      839.58     35.83 o 
   7   8   1       18.94       20.06     11.19 o 
   8   8   1      659.61      642.80     61.97 o 
   9   8   1      193.92      140.53     22.00 o 
  10   8   1       68.93       59.10     22.12 o 
  11   8   1      321.99      336.83     33.69 o 
  12   8   1      146.68       53.27     32.96 o 
  13   8   1       73.80       68.22     44.55 o 
 -13   9   1      226.70      303.12     36.90 o 
 -12   9   1      109.23      145.44     27.77 o 
 -11   9   1      209.78      199.15     30.37 o 
 -10   9   1        6.72       16.58     30.37 o 
  -9   9   1       44.82       65.03     28.34 o 
  -8   9   1     1605.74     1661.97     87.48 o 
  -7   9   1      822.15      844.31     36.09 o 
  -6   9   1      342.25      329.11     45.80 o 
  -5   9   1       21.38       -5.66     11.66 o 
  -4   9   1     1025.17      989.78     67.39 o 
  -3   9   1     1835.96     1888.83     55.01 o 
  -2   9   1     7462.38     7489.94    229.06 o 
  -1   9   1     7848.65     8321.15    191.88 o 
   0   9   1       15.73       16.40     10.09 o 
   1   9   1      847.06      795.54     49.63 o 
   2   9   1     3579.99     3757.68     78.42 o 
   3   9   1     4606.75     4555.66     89.06 o 
   4   9   1     2645.01     2784.76     49.29 o 
   5   9   1      220.16      171.76     13.41 o 
   6   9   1      234.48      235.75     19.61 o 
   7   9   1      564.79      595.38     34.03 o 
   8   9   1      532.60      546.60     44.72 o 
   9   9   1      149.96      151.80     30.86 o 
  10   9   1        1.12      -18.77     23.04 o 
  11   9   1        5.60       20.32     19.87 o 
  12   9   1      207.19      257.60     29.72 o 
 -13  10   1       66.89       31.91     32.06 o 
 -12  10   1      195.97       93.87     28.28 o 
 -11  10   1      710.66      652.33    113.91 o 
 -10  10   1      533.27      628.73     51.10 o 
  -9  10   1       24.97       72.00     21.14 o 
  -8  10   1        5.30        0.77     17.04 o 
  -7  10   1      608.46      551.54     40.28 o 
  -6  10   1     1698.01     1826.44     68.96 o 
  -5  10   1     1681.38     1800.66     26.96 o 
  -4  10   1     2840.90     3015.04     66.11 o 
  -3  10   1      636.95      619.15     33.80 o 
  -2  10   1      424.66      379.03     21.08 o 
  -1  10   1      604.40      658.29     16.72 o 
   0  10   1     3770.16     4001.92     92.79 o 
   1  10   1     4868.75     4772.86     86.52 o 
   2  10   1      160.64      154.45     14.93 o 
   3  10   1      100.86      115.54     12.73 o 
   4  10   1      268.47      303.78     33.49 o 
   5  10   1     2330.98     2492.53     74.42 o 
   6  10   1      143.15       77.25     16.92 o 
   7  10   1      117.08       58.67     11.33 o 
   8  10   1      332.73      330.53     27.77 o 
   9  10   1      286.24      380.97     51.89 o 
  10  10   1      194.79      183.57     58.03 o 
  11  10   1      192.78      260.43     30.59 o 
  12  10   1      271.53      261.72     50.36 o 
 -12  11   1        2.80      -16.39     34.59 o 
 -11  11   1        3.40       -4.30     24.33 o 
 -10  11   1      103.41       77.14     28.14 o 
  -9  11   1        0.25      -18.87     18.87 o 
  -8  11   1      287.96      267.65     66.87 o 
  -7  11   1      108.54       43.03     10.76 o 
  -6  11   1      410.71      409.21     26.31 o 
  -5  11   1      452.42      355.99     39.72 o 
  -4  11   1      253.49      199.60     23.04 o 
  -3  11   1      133.14       88.95     12.75 o 
  -2  11   1       32.16       27.37     13.51 o 
  -1  11   1       46.59       30.64     11.44 o 
   0  11   1       10.36       33.56     10.77 o 
   1  11   1      343.26      311.10     16.40 o 
   2  11   1      805.25      752.10     44.84 o 
   3  11   1      376.93      343.58     26.00 o 
   4  11   1      394.34      367.90     39.73 o 
   5  11   1       95.56      119.03     13.46 o 
   6  11   1        1.72        0.45     11.55 o 
   7  11   1       48.05       28.48     19.62 o 
   8  11   1       52.31        1.15     21.21 o 
   9  11   1       67.89      108.36     23.28 o 
  10  11   1        3.88       28.36     19.12 o 
  11  11   1       36.90       50.65     26.20 o 
 -12  12   1        0.40      -15.09     38.80 o 
 -11  12   1      125.70      132.04     26.85 o 
 -10  12   1      213.78      211.28     62.03 o 
  -9  12   1        7.21       18.15     22.77 o 
  -8  12   1       96.47       76.88     28.11 o 
  -7  12   1      480.74      452.45     68.81 o 
  -6  12   1      296.97      149.73     13.13 o 
  -5  12   1      222.45      191.82     33.24 o 
  -4  12   1     1036.77     1070.90     59.92 o 
  -3  12   1       62.00       34.37     11.99 o 
  -2  12   1      459.43      422.35     35.39 o 
  -1  12   1      166.04      168.57     32.21 o 
   0  12   1     1216.10     1274.26     48.39 o 
   1  12   1     1688.99     1750.53     38.31 o 
   2  12   1      123.16      106.45     17.43 o 
   3  12   1       81.98       67.22     13.17 o 
   4  12   1      677.43      589.01     51.77 o 
   5  12   1      411.94      395.69     20.17 o 
   6  12   1      370.97      381.10     36.51 o 
   7  12   1        8.93       18.83     19.82 o 
   8  12   1       42.00       60.64     24.66 o 
   9  12   1       24.91       -5.95     23.24 o 
  10  12   1       19.47      -13.99     24.28 o 
  11  12   1       46.19       42.17     26.65 o 
 -11  13   1       80.57      111.13     27.87 o 
 -10  13   1       17.20       66.20     32.13 o 
  -9  13   1      125.99       89.00     34.14 o 
  -8  13   1      570.26      589.33     72.28 o 
  -7  13   1     1363.96     1550.47     87.21 o 
  -6  13   1      509.26      561.53     38.14 o 
  -5  13   1      260.16      223.73     23.51 o 
  -4  13   1      424.36      377.67     27.76 o 
  -3  13   1     2142.82     2283.09     50.70 o 
  -2  13   1     2996.52     2891.98     46.77 o 
  -1  13   1      596.77      601.66     47.44 o 
   0  13   1      354.21      335.65     44.45 o 
   1  13   1       18.24        6.98     10.97 o 
   2  13   1      702.25      753.87     62.53 o 
   3  13   1     2588.08     2505.26    108.56 o 
   4  13   1      541.71      520.96     83.29 o 
   5  13   1       67.07       74.29     22.43 o 
   6  13   1      351.62      334.18     53.54 o 
   7  13   1      143.42      103.19     43.72 o 
   8  13   1      749.78      769.98     82.81 o 
   9  13   1      277.51      351.62     33.78 o 
  10  13   1        0.66        9.14     27.94 o 
 -10  14   1      413.31      447.91     71.38 o 
  -9  14   1       82.98       96.01     39.04 o 
  -8  14   1       14.50        5.97     22.97 o 
  -7  14   1       24.44        5.99     20.91 o 
  -6  14   1      175.05      172.40     26.65 o 
  -5  14   1     1238.77     1239.10     47.77 o 
  -4  14   1      304.21      323.68     40.87 o 
  -3  14   1      186.47      157.00     24.57 o 
  -2  14   1      197.38       72.67     12.21 o 
  -1  14   1        2.77        0.38     11.61 o 
   0  14   1      151.24      146.99     39.89 o 
   1  14   1       67.81       29.90     10.94 o 
   2  14   1      372.67      356.24     56.62 o 
   3  14   1       42.09        4.69     20.29 o 
   4  14   1      450.39      525.13     53.13 o 
   5  14   1        7.14        6.76     19.89 o 
   6  14   1       40.29       63.69     21.46 o 
   7  14   1      159.48       70.04     30.37 o 
   8  14   1       88.31       66.03     31.98 o 
   9  14   1        4.98       -3.98     27.10 o 
  10  14   1      118.22       84.57     39.08 o 
 -10  15   1        0.40       -5.71     26.92 o 
  -9  15   1       20.61       34.00     28.91 o 
  -8  15   1       75.47        6.05     25.06 o 
  -7  15   1      114.02      104.33     23.49 o 
  -6  15   1        2.05        1.67     23.31 o 
  -5  15   1        4.57      -16.24     20.41 o 
  -4  15   1      240.15      192.05     44.34 o 
  -3  15   1        9.94       34.78     21.46 o 
  -2  15   1       46.68        7.55     25.80 o 
  -1  15   1       72.62       57.59     19.25 o 
   0  15   1      151.44      130.56     48.84 o 
   1  15   1        8.50       16.58     18.00 o 
   2  15   1        8.76       42.44     19.60 o 
   3  15   1      314.08      243.34     51.04 o 
   4  15   1        0.03      -15.88     22.22 o 
   5  15   1       10.34       20.60     23.10 o 
   6  15   1       13.58        2.07     21.23 o 
   7  15   1        5.95        6.91     44.54 o 
   8  15   1        2.31       12.13     28.99 o 
   9  15   1        0.85      -19.82     25.05 o 
  -9  16   1       79.95       69.87     39.38 o 
  -8  16   1       48.32       -0.33     25.21 o 
  -7  16   1        3.23       17.52     28.05 o 
  -6  16   1      275.23      258.83     41.24 o 
  -5  16   1      581.16      533.14     50.87 o 
  -4  16   1      261.73      191.85     27.17 o 
  -3  16   1       49.48       47.17     37.18 o 
  -2  16   1        0.82       -6.12     29.58 o 
  -1  16   1       14.04      -15.16     25.62 o 
   0  16   1      111.95       51.12     47.49 o 
   1  16   1      303.25      336.00     28.62 o 
   2  16   1      126.77      140.64     55.83 o 
   3  16   1        0.04       -7.69     23.58 o 
   4  16   1        2.08       30.35     30.65 o 
   5  16   1      111.64       86.81     29.01 o 
   6  16   1      322.55      313.07     33.70 o 
   7  16   1       40.36       54.53     35.10 o 
   8  16   1        0.16       -0.42     28.42 o 
  -8  17   1      371.23      392.43     53.74 o 
  -7  17   1      475.76      446.79     51.15 o 
  -6  17   1      510.53      539.19     72.89 o 
  -5  17   1       33.30        5.47     28.27 o 
  -4  17   1      118.91      127.57     55.42 o 
  -3  17   1      252.24      201.03     39.55 o 
  -2  17   1      709.69      657.15     37.22 o 
  -1  17   1      338.80      310.29     57.63 o 
   0  17   1        7.82       -6.82     30.19 o 
   1  17   1       10.81      -19.47     34.87 o 
   2  17   1      358.07      287.71     51.68 o 
   3  17   1      652.38      543.97     78.93 o 
   4  17   1       85.39       65.50     25.09 o 
   5  17   1       19.37      -11.54     24.12 o 
   6  17   1       24.97       32.48     25.31 o 
   7  17   1      451.52      616.39     55.40 o 
  -6  18   1       95.32       59.19     31.58 o 
  -5  18   1      141.25      114.95     37.07 o 
  -4  18   1       16.99       44.94     28.00 o 
  -3  18   1        8.30      -11.89     24.39 o 
  -2  18   1       71.97       83.80     35.44 o 
  -1  18   1       51.65       74.48     35.75 o 
   0  18   1      147.58      114.19     28.67 o 
   1  18   1      308.68      337.21     31.86 o 
   2  18   1      180.01      154.11     33.69 o 
   3  18   1      143.09       97.68     43.49 o 
   4  18   1       56.21       -2.36     27.04 o 
   5  18   1       31.94       23.87     25.40 o 
  -4  19   1       31.49      -10.49     29.79 o 
  -3  19   1       11.34      -26.88     26.88 o 
  -2  19   1       38.86       13.89     26.43 o 
  -1  19   1       48.08      -29.96     29.96 o 
   0  19   1       30.50        1.27     40.53 o 
   1  19   1        6.84       17.02     30.13 o 
   2  19   1       10.66      -26.38     26.38 o 
   3  19   1      148.85      153.96     31.32 o 
   4  19   1        5.64       31.06     27.34 o 
 -15   0   2      294.90      365.33     60.50 o 
 -14   0   2      340.26      340.32     33.95 o 
 -13   0   2      155.24      173.83     33.57 o 
 -12   0   2      251.17      249.26     46.45 o 
 -11   0   2      127.85      146.64     28.32 o 
 -10   0   2     3656.48     3774.28     72.30 o 
  -9   0   2     2043.78     2066.92     58.90 o 
  -8   0   2       15.94       24.45     13.79 o 
  -7   0   2     1946.69     2126.71     91.53 o 
  -6   0   2     1922.14     1717.19     35.28 o 
  -5   0   2     1898.07     1506.93     35.32 o 
  -4   0   2      203.43      143.82     12.56 o 
  -3   0   2    16120.61    15368.04    128.47 o 
  -2   0   2     5324.57     5529.45     88.41 o 
  -1   0   2    26602.35    26000.98    555.41 o 
   0   0   2     4163.52     3879.07     63.06 o 
   1   0   2    66131.41    65184.97    304.75 o 
   2   0   2    13164.97    12377.70    234.36 o 
   3   0   2      395.79      507.55     28.95 o 
   4   0   2      308.18      424.38     52.56 o 
   5   0   2     2257.89     2028.86     43.78 o 
   6   0   2     9011.05     8815.44    183.97 o 
   7   0   2      406.58      475.83     18.17 o 
   8   0   2       28.55       53.24     12.85 o 
   9   0   2      191.46      178.81     17.03 o 
  10   0   2        4.77       34.09     25.08 o 
  11   0   2      945.33     1142.84     42.64 o 
  12   0   2      260.49      328.29     56.68 o 
  13   0   2        4.49      -15.21     44.62 o 
 -15   1   2       19.64       32.63     67.13 o 
 -14   1   2       75.82       52.06     23.12 o 
 -13   1   2      308.02      314.99     31.95 o 
 -12   1   2      188.38      180.70     26.99 o 
 -11   1   2        1.47      -20.56     20.56 o 
 -10   1   2        4.93        7.61     11.03 o 
  -9   1   2      311.29      259.97     19.66 o 
  -8   1   2      127.88       71.36     17.31 o 
  -7   1   2     1901.85     1730.69     28.17 o 
  -6   1   2      537.62      455.51     13.97 o 
  -5   1   2      277.65      237.88     22.02 o 
  -4   1   2       88.97       79.06      8.43 o 
  -3   1   2     7483.27     8046.13     78.62 o 
  -2   1   2     6838.07     6501.77    101.91 o 
  -1   1   2       58.91        8.88      6.80 o 
   0   1   2     2704.03     2875.62     39.99 o 
   1   1   2      425.72      479.55     15.76 o 
   2   1   2     4182.47     4831.88     67.18 o 
   3   1   2      957.73      787.20     14.08 o 
   4   1   2      585.43      447.70     13.35 o 
   5   1   2        2.31       12.85     11.75 o 
   6   1   2     1121.49     1128.43     28.22 o 
   7   1   2      402.98      413.82     18.95 o 
   8   1   2     1299.60     1375.96     36.49 o 
   9   1   2        7.26       23.18      9.87 o 
  10   1   2      150.36      156.93     21.73 o 
  11   1   2      183.15      129.15     25.42 o 
  12   1   2        3.25       -9.07     20.86 o 
  13   1   2       69.17      102.08     36.16 o 
 -15   2   2       16.16       69.08     51.13 o 
 -14   2   2       38.25       66.94     27.23 o 
 -13   2   2        0.03       22.27     51.52 o 
 -12   2   2        7.85       20.39     28.76 o 
 -11   2   2       51.56      103.00     35.63 o 
 -10   2   2      139.15      136.43     17.66 o 
  -9   2   2      594.88      607.10     50.55 o 
  -8   2   2        0.05      -13.76     14.20 o 
  -7   2   2       36.77       63.71     19.71 o 
  -6   2   2     1600.27     1781.03     39.27 o 
  -5   2   2     2722.82     2786.97     75.21 o 
  -4   2   2      101.72      163.63     37.27 o 
  -3   2   2    14031.13    14770.11    233.40 o 
  -2   2   2    19479.87    20614.31    143.09 o 
  -1   2   2     2131.98     1907.17     72.01 o 
   0   2   2      433.99      455.92     16.00 o 
   1   2   2     2631.06     2688.36     74.54 o 
   2   2   2    10667.25    10688.07     96.42 o 
   3   2   2      366.99      419.42     32.53 o 
   4   2   2      510.72      598.78     24.66 o 
   5   2   2      275.06      264.88     15.00 o 
   6   2   2      446.81      449.36     30.29 o 
   7   2   2      233.87      255.09     24.34 o 
   8   2   2       16.05       23.93     12.67 o 
   9   2   2      271.55      223.93     29.41 o 
  10   2   2      859.77      735.57     36.47 o 
  11   2   2        6.47       12.88     24.43 o 
  12   2   2       10.25       13.75     28.22 o 
  13   2   2       11.31      -21.64     29.49 o 
 -15   3   2       63.35       71.43     58.16 o 
 -14   3   2       29.25       39.18     26.58 o 
 -13   3   2      116.89       97.21     37.27 o 
 -12   3   2     1122.99     1126.45     52.22 o 
 -11   3   2      386.37      425.68     34.08 o 
 -10   3   2      198.70      198.57     21.27 o 
  -9   3   2      804.06      743.80     59.91 o 
  -8   3   2     2973.11     2725.55    188.32 o 
  -7   3   2      254.08      144.03     50.55 o 
  -6   3   2      993.58      858.68     44.30 o 
  -5   3   2       15.57       -3.07     22.05 o 
  -4   3   2      470.76      537.67     34.74 o 
  -3   3   2     4751.14     4471.73    389.92 o 
  -2   3   2    16346.38    15652.78    575.51 o 
  -1   3   2      902.03     1179.09    111.04 o 
   0   3   2     3487.58     3704.08    182.08 o 
   1   3   2     2878.74     3135.21     64.80 o 
   2   3   2       13.74       -3.21      9.09 o 
   3   3   2     1824.41     1523.52     27.77 o 
   4   3   2     3577.69     3440.14     65.22 o 
   5   3   2      410.95      383.38     42.66 o 
   6   3   2       41.34       55.08     12.28 o 
   7   3   2      997.88      930.28     23.33 o 
   8   3   2      774.68      869.36     27.29 o 
   9   3   2     1740.86     1735.85     97.02 o 
  10   3   2      425.37      438.60     33.24 o 
  11   3   2        4.03       -1.66     25.06 o 
  12   3   2       73.59       76.11     23.61 o 
  13   3   2      145.28      191.76     35.85 o 
 -14   4   2        2.30       -7.31     28.13 o 
 -13   4   2       43.85       53.59     32.84 o 
 -12   4   2        9.01       31.21     30.94 o 
 -11   4   2     1123.63     1162.47     46.77 o 
 -10   4   2     2706.86     2758.80     65.51 o 
  -9   4   2     4198.66     4267.90    112.41 o 
  -8   4   2     1348.27     1565.85     68.50 o 
  -7   4   2        0.22       21.79     47.23 o 
  -6   4   2      217.65      186.74     19.52 o 
  -5   4   2     8307.16     8229.60    111.09 o 
  -4   4   2    12914.67    12496.07    160.61 o 
  -3   4   2     8465.45     8979.74    366.11 o 
  -2   4   2     2047.35     2335.47     61.27 o 
  -1   4   2      598.31      569.87     23.61 o 
   0   4   2     3140.17     2613.09     66.66 o 
   1   4   2     2028.53     1566.23     35.59 o 
   2   4   2      293.85      215.30     14.76 o 
   3   4   2      207.29      156.22     14.87 o 
   4   4   2     4546.08     4645.55    122.75 o 
   5   4   2     6614.63     6423.94    198.47 o 
   6   4   2     3993.75     3972.42    115.53 o 
   7   4   2     3417.41     3467.42    220.52 o 
   8   4   2        4.71        5.02     13.02 o 
   9   4   2      746.11      348.16     29.81 o 
  10   4   2      817.45      839.61     83.43 o 
  11   4   2     1100.83     1238.11    108.48 o 
  12   4   2      584.88      667.00     40.93 o 
  13   4   2       38.50       27.64     35.67 o 
 -14   5   2      106.27      170.16     37.17 o 
 -13   5   2        7.07       42.04     30.77 o 
 -12   5   2      167.20      161.23     43.13 o 
 -11   5   2        0.94       42.28     26.61 o 
 -10   5   2       96.29       78.23     24.78 o 
  -9   5   2      298.59      272.75     26.93 o 
  -8   5   2     1650.39     1714.63     38.74 o 
  -7   5   2     3832.34     3965.11     84.19 o 
  -6   5   2      789.84      723.59     30.64 o 
  -5   5   2      268.64      223.39     20.69 o 
  -4   5   2      393.37      425.53     18.06 o 
  -3   5   2     1334.00     1288.99     29.56 o 
  -2   5   2     1822.80     1821.53    117.09 o 
  -1   5   2      740.26      597.71     77.09 o 
   0   5   2     2076.94     1875.43    180.32 o 
   1   5   2      210.68      233.60     15.27 o 
   2   5   2      142.06      164.85     14.47 o 
   3   5   2     2135.48     2140.43     69.44 o 
   4   5   2      412.94      363.58     21.27 o 
   5   5   2      445.08      473.85     36.69 o 
   6   5   2        6.39       20.04     15.32 o 
   7   5   2       90.75      110.94     18.15 o 
   8   5   2     1332.89     1442.35     81.18 o 
   9   5   2      792.66      781.06     40.80 o 
  10   5   2      173.13      183.69     33.92 o 
  11   5   2        2.71       18.61     28.28 o 
  12   5   2      134.24      135.24     29.08 o 
  13   5   2      104.10       63.41     41.63 o 
 -14   6   2        1.68        5.37     29.65 o 
 -13   6   2       83.01       45.54     38.88 o 
 -12   6   2       45.18       23.12     30.76 o 
 -11   6   2      247.11      244.94     33.64 o 
 -10   6   2      417.04      403.37     35.07 o 
  -9   6   2     1321.23     1446.26     83.33 o 
  -8   6   2      520.73      533.70     23.74 o 
  -7   6   2        8.53       -7.57     13.47 o 
  -6   6   2        0.93        2.84     28.30 o 
  -5   6   2      255.20      348.06     20.49 o 
  -4   6   2     4091.18     4455.43     88.04 o 
  -3   6   2     6247.09     7030.10    153.00 o 
  -2   6   2     7265.35     8182.45    270.87 o 
  -1   6   2     1070.19     1130.40     26.01 o 
   0   6   2      547.39      839.73    112.41 o 
   1   6   2       61.32       29.44     13.92 o 
   2   6   2      464.41      428.94     53.67 o 
   3   6   2      145.51      120.73     26.74 o 
   4   6   2        8.38       -7.57     13.37 o 
   5   6   2     1451.96     1503.29     84.50 o 
   6   6   2      167.22      133.94     44.10 o 
   7   6   2       61.61       44.66     28.88 o 
   8   6   2       57.27       54.35     45.67 o 
   9   6   2      115.78       73.24     28.69 o 
  10   6   2       27.50      -22.89     28.56 o 
  11   6   2      315.73      379.47    147.54 o 
  12   6   2      129.90       95.20     36.71 o 
  13   6   2       92.57       80.40     32.76 o 
 -14   7   2       34.54       85.73     29.66 o 
 -13   7   2      212.22      244.22     58.21 o 
 -12   7   2      780.61      839.31     75.52 o 
 -11   7   2      509.30      536.09     40.57 o 
 -10   7   2       41.31      -14.02     29.66 o 
  -9   7   2        5.81      -15.85     15.85 o 
  -8   7   2     1693.94     1708.83     50.94 o 
  -7   7   2     3003.05     3059.17    182.47 o 
  -6   7   2     1260.97     1304.72     52.50 o 
  -5   7   2     1017.92     1137.31     56.20 o 
  -4   7   2      519.20      462.40     77.09 o 
  -3   7   2      504.50      385.45     35.71 o 
  -2   7   2     2160.73     2036.12    180.91 o 
  -1   7   2    10558.56    10370.42    326.10 o 
   0   7   2      595.61      542.31     41.96 o 
   1   7   2     2173.19     2090.51     62.07 o 
   2   7   2     2358.48     2368.93     71.10 o 
   3   7   2     1857.66     1618.53     83.33 o 
   4   7   2     6790.49     6707.37    403.77 o 
   5   7   2      433.31      411.22     21.36 o 
   6   7   2        8.36       10.28     20.69 o 
   7   7   2      484.74      564.26     87.43 o 
   8   7   2     2631.72     2640.07     59.89 o 
   9   7   2      345.22      322.26     36.42 o 
  10   7   2      589.85      616.00     41.93 o 
  11   7   2      284.32      230.69     80.99 o 
  12   7   2       96.47      181.09     38.82 o 
 -13   8   2       62.28       64.24     36.93 o 
 -12   8   2       51.23      113.04     32.81 o 
 -11   8   2      432.87      480.21     59.52 o 
 -10   8   2      462.36      510.26     63.23 o 
  -9   8   2      350.93      168.78     18.72 o 
  -8   8   2      905.85     1014.99     80.01 o 
  -7   8   2        9.74       -1.97     14.95 o 
  -6   8   2     1378.49     1366.87     31.15 o 
  -5   8   2     2664.85     2791.02     69.94 o 
  -4   8   2     3262.61     3399.88     78.51 o 
  -3   8   2     1246.27     1272.10     30.06 o 
  -2   8   2      542.53      544.09     35.91 o 
  -1   8   2     1532.65     1735.49     38.61 o 
   0   8   2      623.84      534.73     21.76 o 
   1   8   2     3173.66     2675.19     99.33 o 
   2   8   2     1588.53     1395.38     85.87 o 
   3   8   2      294.74      281.02     42.15 o 
   4   8   2      285.29      325.96     36.69 o 
   5   8   2      542.30      425.89     85.28 o 
   6   8   2     1145.17     1121.23     58.16 o 
   7   8   2     1035.66     1045.81    161.20 o 
   8   8   2       72.54       42.98     56.40 o 
   9   8   2      210.82      139.56     76.31 o 
  10   8   2        2.50       50.81     56.59 o 
  11   8   2      182.28      215.07     46.46 o 
  12   8   2      137.88      167.80     35.41 o 
 -13   9   2       38.39       34.16     30.52 o 
 -12   9   2      104.87       74.92     43.60 o 
 -11   9   2       76.11       97.72     42.93 o 
 -10   9   2        5.06       13.25     34.15 o 
  -9   9   2       10.54        0.59     34.15 o 
  -8   9   2      243.01      182.44     90.16 o 
  -7   9   2     1062.31     1121.79     37.08 o 
  -6   9   2      470.59      496.22     27.71 o 
  -5   9   2      206.99      227.39     27.91 o 
  -4   9   2       74.57       68.52     15.34 o 
  -3   9   2       40.12       44.43     15.06 o 
  -2   9   2     1726.49     1960.74     41.81 o 
  -1   9   2       76.13       91.46     15.39 o 
   0   9   2     1203.82     1285.43     30.77 o 
   1   9   2      900.05      911.19     25.53 o 
   2   9   2     1915.15     2055.27     63.82 o 
   3   9   2       73.58       56.30     25.57 o 
   4   9   2      116.27       67.31     17.05 o 
   5   9   2     1971.02     2033.97    121.78 o 
   6   9   2      246.97      214.63     32.59 o 
   7   9   2       27.48       11.92     19.71 o 
   8   9   2        3.76       36.67     24.27 o 
   9   9   2      105.06       49.84     33.15 o 
  10   9   2        9.59       35.50     33.57 o 
  11   9   2        1.61      -26.98     26.98 o 
  12   9   2        0.09        3.60     27.83 o 
 -13  10   2        6.21      -11.01     36.20 o 
 -12  10   2        1.45        1.77     25.02 o 
 -11  10   2      139.01      169.27     38.29 o 
 -10  10   2      419.59      415.34    107.53 o 
  -9  10   2      171.80      124.47     48.59 o 
  -8  10   2      179.11      138.32     28.94 o 
  -7  10   2        4.30        7.43     15.94 o 
  -6  10   2       44.44       17.06     30.05 o 
  -5  10   2      162.95      181.96     20.30 o 
  -4  10   2      339.00      313.29     19.97 o 
  -3  10   2      564.54      500.00     23.18 o 
  -2  10   2       23.20        6.48     14.39 o 
  -1  10   2       52.84       51.27     23.61 o 
   0  10   2      630.87      616.34     24.42 o 
   1  10   2      738.47      573.59     61.86 o 
   2  10   2       69.30       38.18     17.95 o 
   3  10   2        0.33       19.27     14.47 o 
   4  10   2        0.71       31.62     17.72 o 
   5  10   2      158.89      123.67     17.94 o 
   6  10   2       52.11       56.94     16.70 o 
   7  10   2      127.73       67.80     33.57 o 
   8  10   2       66.72       46.88     33.18 o 
   9  10   2       24.86       15.45     28.52 o 
  10  10   2       28.71       18.78     30.95 o 
  11  10   2       11.55       65.53     38.10 o 
 -12  11   2      450.18      539.58     37.76 o 
 -11  11   2      522.31      572.85     44.19 o 
 -10  11   2       83.92       42.61     38.84 o 
  -9  11   2      121.21      172.33     58.55 o 
  -8  11   2      300.90      350.56     76.89 o 
  -7  11   2      883.12      417.30     80.21 o 
  -6  11   2     3029.12     3246.06     68.03 o 
  -5  11   2       16.29        9.96     16.06 o 
  -4  11   2        0.92       -7.71     17.76 o 
  -3  11   2     1377.50     1353.78     84.50 o 
  -2  11   2     6100.67     6167.18    219.55 o 
  -1  11   2     1034.75      992.07     27.59 o 
   0  11   2      123.78       65.39     16.50 o 
   1  11   2       14.82        5.32     13.92 o 
   2  11   2     4834.55     4849.86    102.85 o 
   3  11   2     5595.68     5546.12    178.18 o 
   4  11   2     2305.16     2309.38    156.51 o 
   5  11   2      512.97      478.54     23.74 o 
   6  11   2      302.86      305.47     31.96 o 
   7  11   2     1026.20     1134.46     46.92 o 
   8  11   2      726.14      833.94     47.61 o 
   9  11   2      670.71      768.87     90.94 o 
  10  11   2       83.70       50.37     30.12 o 
  11  11   2       20.74        6.39     32.42 o 
 -12  12   2       68.08       98.43     32.98 o 
 -11  12   2      439.60      485.21     43.69 o 
 -10  12   2      674.82      861.41     48.44 o 
  -9  12   2      432.84      491.82     42.86 o 
  -8  12   2       61.58       36.87     30.14 o 
  -7  12   2        0.53        5.12     25.47 o 
  -6  12   2      382.93      455.79     36.10 o 
  -5  12   2     1227.38     1415.22     42.15 o 
  -4  12   2      396.73      399.76     41.96 o 
  -3  12   2      836.00      842.42     29.47 o 
  -2  12   2      156.64      116.98     58.74 o 
  -1  12   2       90.18       89.40     27.32 o 
   0  12   2      573.87      599.18     93.87 o 
   1  12   2      727.88      801.27    141.29 o 
   2  12   2      790.43      766.65    110.65 o 
   3  12   2      180.72      166.52     44.50 o 
   4  12   2     1705.48     1728.09    129.19 o 
   5  12   2      462.59      531.54    153.39 o 
   6  12   2      334.31      353.51     51.13 o 
   7  12   2      393.41      420.13    144.22 o 
   8  12   2       71.02       91.71     33.97 o 
   9  12   2       22.82       36.84     29.02 o 
  10  12   2      283.74      360.36     36.55 o 
 -11  13   2        5.72       -0.85     27.75 o 
 -10  13   2       91.53       64.33     29.87 o 
  -9  13   2      113.01       92.99     87.43 o 
  -8  13   2        1.45       21.30     29.79 o 
  -7  13   2       96.00       91.88     30.02 o 
  -6  13   2        9.16       46.90     53.08 o 
  -5  13   2        1.57      -17.15     26.43 o 
  -4  13   2      110.35      100.31     18.51 o 
  -3  13   2      128.58      156.58     21.86 o 
  -2  13   2       11.13      -15.23     15.23 o 
  -1  13   2       93.86       51.69     17.66 o 
   0  13   2       73.58       26.33     35.71 o 
   1  13   2        3.13       -5.85     16.56 o 
   2  13   2      148.63      169.39     52.30 o 
   3  13   2      579.26      604.05     77.48 o 
   4  13   2       51.32       24.23     26.84 o 
   5  13   2       88.91       91.14     29.53 o 
   6  13   2      164.18      113.96     82.94 o 
   7  13   2       51.78       54.47     36.30 o 
   8  13   2        0.43       -4.98     32.56 o 
   9  13   2       41.81       62.88     29.82 o 
  10  13   2        3.14       17.69     29.65 o 
 -10  14   2       93.89      103.82     31.70 o 
  -9  14   2      160.84      214.45     69.87 o 
  -8  14   2      194.42      129.63     46.33 o 
  -7  14   2       47.90       18.63     40.57 o 
  -6  14   2        1.94      -19.93     45.56 o 
  -5  14   2      326.69      368.32     78.65 o 
  -4  14   2       96.24       55.60     69.87 o 
  -3  14   2        3.27      -13.82     25.01 o 
  -2  14   2       34.50       55.05     25.47 o 
  -1  14   2        5.87      -15.79     32.42 o 
   0  14   2        6.16       20.15     24.01 o 
   1  14   2       83.72       57.08     26.86 o 
   2  14   2       28.01       37.59     23.81 o 
   3  14   2      161.95      133.57     39.81 o 
   4  14   2      166.60       74.83     29.22 o 
   5  14   2      187.24      152.87     70.45 o 
   6  14   2      358.54      349.37     52.11 o 
   7  14   2       86.13       79.32     32.67 o 
   8  14   2        2.95       17.08     28.74 o 
   9  14   2        3.79        0.52     30.10 o 
 -10  15   2        5.18       41.02     41.67 o 
  -9  15   2        0.70      -28.82     28.82 o 
  -8  15   2      531.84      567.90     42.69 o 
  -7  15   2     1041.16     1080.84    192.42 o 
  -6  15   2      859.94      888.48     88.41 o 
  -5  15   2      390.87      334.87    102.07 o 
  -4  15   2        2.78       52.74     27.22 o 
  -3  15   2      411.14      510.48    101.48 o 
  -2  15   2      559.64      608.24     58.16 o 
  -1  15   2      949.92     1002.93     46.50 o 
   0  15   2      196.40      177.97     33.90 o 
   1  15   2        0.28      -16.50     26.23 o 
   2  15   2      110.59       82.04     52.69 o 
   3  15   2       58.12       45.88     36.84 o 
   4  15   2      349.66      350.18     38.22 o 
   5  15   2       34.64       22.79     36.10 o 
   6  15   2       16.42       47.12     29.67 o 
   7  15   2      129.71      109.79     32.95 o 
   8  15   2      316.22      306.26     59.65 o 
  -9  16   2       11.82       56.86     33.02 o 
  -8  16   2       84.93      129.97     31.20 o 
  -7  16   2       35.15        0.80     25.61 o 
  -6  16   2      142.08      164.71     61.67 o 
  -5  16   2      250.78      224.12     70.26 o 
  -4  16   2      113.34      149.39     60.69 o 
  -3  16   2       49.42       42.85     33.96 o 
  -2  16   2        9.85       51.30     32.43 o 
  -1  16   2        6.65        5.61     27.34 o 
   0  16   2      456.94      537.38     84.50 o 
   1  16   2      226.89      262.84     60.50 o 
   2  16   2       76.41       46.82     39.42 o 
   3  16   2       13.78       58.07     32.92 o 
   4  16   2        0.26        9.89     27.18 o 
   5  16   2       85.38       77.89     45.49 o 
   6  16   2       80.79       11.69     33.86 o 
   7  16   2      294.68      320.46     68.82 o 
  -8  17   2       52.81       30.12     39.73 o 
  -7  17   2        0.79       38.10     30.30 o 
  -6  17   2      106.61       41.28     39.40 o 
  -5  17   2      130.87       30.24     42.46 o 
  -4  17   2        8.24        1.43     66.35 o 
  -3  17   2        3.59       53.95     68.89 o 
  -2  17   2       53.84       14.42     36.30 o 
  -1  17   2       49.02       32.70     64.21 o 
   0  17   2       69.81       28.04     45.67 o 
   1  17   2        2.30       -7.48     35.25 o 
   2  17   2        2.30        5.32     37.98 o 
   3  17   2       58.15      -16.68     30.79 o 
   4  17   2       16.13      -14.15     37.05 o 
   5  17   2       13.70        0.64     34.62 o 
   6  17   2       85.69       37.10     39.16 o 
  -6  18   2        5.89       34.22     38.06 o 
  -5  18   2      233.60      269.41     32.22 o 
  -4  18   2      332.88      433.64     41.90 o 
  -3  18   2        1.23       -4.34     30.09 o 
  -2  18   2       43.80        9.23     31.59 o 
  -1  18   2       53.25       16.15     29.51 o 
   0  18   2      481.36      585.25     47.98 o 
   1  18   2      391.43      449.04     61.50 o 
   2  18   2       96.90       51.29     58.73 o 
   3  18   2       29.83      -10.01     29.73 o 
   4  18   2      389.07      450.79    125.66 o 
   5  18   2      297.85      406.96     57.47 o 
  -4  19   2        0.48       86.96     28.97 o 
  -3  19   2      156.80      143.78     35.04 o 
  -2  19   2      269.18      213.98     36.17 o 
  -1  19   2      159.69      151.67     33.88 o 
   0  19   2      127.16       48.36     38.81 o 
   1  19   2        2.13       23.21     35.04 o 
   2  19   2      121.88      123.34     30.75 o 
   3  19   2      209.28      173.17     34.00 o 
 -15   1   3       22.06       61.22     39.48 o 
 -14   1   3       27.13       36.65     23.13 o 
 -13   1   3      637.95      669.89     54.84 o 
 -12   1   3     1594.10     1613.44     55.42 o 
 -11   1   3      540.22      578.19     43.91 o 
 -10   1   3      158.72      214.76     18.49 o 
  -9   1   3      294.39      339.84     20.14 o 
  -8   1   3      717.14      699.22     23.45 o 
  -7   1   3      348.06      312.20     18.06 o 
  -6   1   3     2074.83     1853.08     47.51 o 
  -5   1   3      124.42      186.83     14.63 o 
  -4   1   3       10.05       19.52     11.32 o 
  -3   1   3       70.09       66.86     11.73 o 
  -2   1   3    11237.64    11148.99    119.63 o 
  -1   1   3     4153.88     3372.10    107.92 o 
   0   1   3     3575.30     3871.39     74.82 o 
   1   1   3     3000.46     3350.20     52.57 o 
   2   1   3       79.92      119.31     10.19 o 
   3   1   3     7716.58     7142.56    168.33 o 
   4   1   3     2276.08     2075.44     53.51 o 
   5   1   3      807.21      725.49     54.98 o 
   6   1   3      597.51      554.95     63.60 o 
   7   1   3     1741.31     1779.79     32.60 o 
   8   1   3      329.34      331.85     63.38 o 
   9   1   3       78.68       86.80     40.22 o 
  10   1   3     1164.31     1345.65    119.71 o 
  11   1   3        4.50        5.75     20.97 o 
  12   1   3       17.74       22.29     23.07 o 
  13   1   3       40.17       42.53     24.21 o 
 -15   2   3      294.44      405.14     86.26 o 
 -14   2   3      208.37      224.33     64.01 o 
 -13   2   3      410.58      455.10     56.59 o 
 -12   2   3      137.55      168.22     40.98 o 
 -11   2   3       27.88       35.52     37.47 o 
 -10   2   3     1263.31     1355.15     45.67 o 
  -9   2   3     1442.11     1406.68     46.84 o 
  -8   2   3      894.47      862.97     35.52 o 
  -7   2   3       85.27       89.38     21.08 o 
  -6   2   3       55.09       58.94     18.34 o 
  -5   2   3     1232.86     1104.97     36.30 o 
  -4   2   3     3200.01     2934.35     97.97 o 
  -3   2   3     8174.55     8081.75    149.88 o 
  -2   2   3     5417.71     5958.86    129.97 o 
  -1   2   3     1521.57     1609.64     79.62 o 
   0   2   3    16842.95    16226.34    199.45 o 
   1   2   3    17698.37    17402.92    226.18 o 
   2   2   3    16375.24    15610.27    250.77 o 
   3   2   3     1139.44     1131.51     27.60 o 
   4   2   3     3022.27     3334.96    134.46 o 
   5   2   3     4777.73     4981.56    146.95 o 
   6   2   3     6400.27     6543.85    102.90 o 
   7   2   3     4980.99     5156.19    113.38 o 
   8   2   3       36.91        7.42     25.57 o 
   9   2   3      188.01      195.80     36.01 o 
  10   2   3       74.81       15.57     31.22 o 
  11   2   3      549.24      375.38    103.43 o 
  12   2   3      506.93      585.26    104.56 o 
 -15   3   3        7.46      -27.32     83.14 o 
 -14   3   3       10.42       19.93     48.94 o 
 -13   3   3      115.37      145.59     68.30 o 
 -12   3   3       36.94       80.40     41.76 o 
 -11   3   3        1.57      -27.32     39.03 o 
 -10   3   3      617.13      633.86     37.47 o 
  -9   3   3      280.62      232.23     28.10 o 
  -8   3   3      398.46      359.08     29.27 o 
  -7   3   3     5001.79     5036.16    124.90 o 
  -6   3   3     1000.17     1031.59     34.35 o 
  -5   3   3        8.86       34.35     17.17 o 
  -4   3   3      866.78      783.74     28.88 o 
  -3   3   3     2136.71     1901.59     81.96 o 
  -2   3   3     4029.48     4161.09    114.36 o 
  -1   3   3      646.81      651.82     25.37 o 
   0   3   3     5377.99     5046.31    121.39 o 
   1   3   3     2833.88     2978.85    185.98 o 
   2   3   3       80.90       83.41     33.57 o 
   3   3   3      349.17      626.30     68.69 o 
   4   3   3     1816.43     1816.02     70.45 o 
   5   3   3      391.68      398.89     52.89 o 
   6   3   3      646.05      597.07     67.52 o 
   7   3   3       88.74       62.69     45.28 o 
   8   3   3      371.18      425.15     91.92 o 
   9   3   3      180.81      171.40     40.79 o 
  10   3   3      250.54      203.57     42.54 o 
  11   3   3       66.82      115.28     31.88 o 
  12   3   3        1.13        4.94     31.04 o 
 -14   4   3       11.57        3.48     33.40 o 
 -13   4   3        3.04       39.81     40.20 o 
 -12   4   3        7.97        3.90     44.50 o 
 -11   4   3      132.31      136.61     43.32 o 
 -10   4   3      450.19      453.54     32.01 o 
  -9   4   3      233.89      253.31     27.32 o 
  -8   4   3      146.01      145.98     25.37 o 
  -7   4   3      170.23      162.76     24.20 o 
  -6   4   3        1.91       23.81     21.08 o 
  -5   4   3       60.31       55.03     19.52 o 
  -4   4   3     1253.43     1303.63     41.76 o 
  -3   4   3        4.61       24.20     15.61 o 
  -1   4   3       26.42       51.91     15.22 o 
   0   4   3      276.76      332.93     21.47 o 
   1   4   3      576.42      665.70     19.94 o 
   2   4   3       17.32       24.27     13.27 o 
   3   4   3     6563.21     6974.13    109.39 o 
   4   4   3        4.19       42.30     14.56 o 
   5   4   3       40.23       60.34     15.58 o 
   6   4   3      105.61       95.99     28.49 o 
   7   4   3       16.53        9.04     15.58 o 
   8   4   3       12.31       15.25     16.20 o 
   9   4   3       53.21       16.68     25.38 o 
  10   4   3        1.02      -26.27     26.27 o 
  11   4   3       39.67      -20.94     33.12 o 
  12   4   3        3.65      -24.67     28.93 o 
 -14   5   3       14.27       16.90     66.35 o 
 -13   5   3      167.15      116.70     47.23 o 
 -12   5   3      813.93      669.77     60.89 o 
 -11   5   3     1234.13     1259.14     68.30 o 
 -10   5   3      203.01      168.22     28.10 o 
  -9   5   3       20.14       44.10     22.25 o 
  -8   5   3      695.30      765.79     35.52 o 
  -7   5   3     2182.81     2154.51     87.43 o 
  -6   5   3     2134.65     2035.85     90.55 o 
  -5   5   3      993.17      984.75     33.57 o 
  -4   5   3      333.99      309.13     24.20 o 
  -3   5   3     5663.31     5972.13    130.75 o 
  -2   5   3     2283.39     1985.11     88.60 o 
  -1   5   3      550.68      414.12     23.42 o 
   0   5   3     1381.19     1248.21     42.93 o 
   1   5   3      804.32      916.75     25.57 o 
   2   5   3     1766.00     1721.67     37.67 o 
   3   5   3       38.63      -11.10     18.15 o 
   4   5   3     3695.13     3634.38     77.13 o 
   5   5   3      873.02      806.77     25.10 o 
   6   5   3        9.33        7.81     14.25 o 
   7   5   3       88.25       82.13     31.81 o 
   8   5   3      211.78      104.33     19.40 o 
   9   5   3      779.28      843.26    112.80 o 
  10   5   3      533.71      585.83    100.70 o 
  11   5   3       53.77       46.69     21.98 o 
  12   5   3       61.89       52.26     33.45 o 
 -14   6   3      279.94      348.31     42.20 o 
 -13   6   3      174.88      229.08     47.37 o 
 -12   6   3        2.98        3.90     37.08 o 
 -11   6   3      239.64      222.48     44.89 o 
 -10   6   3     1034.83     1180.69     65.18 o 
  -9   6   3     1378.30     1426.19     47.62 o 
  -8   6   3     2058.95     2300.48     84.70 o 
  -7   6   3       67.38       50.74     21.86 o 
  -6   6   3      576.55      571.41     31.22 o 
  -5   6   3     1768.35     1722.44     53.86 o 
  -4   6   3    12074.61    12776.39    188.52 o 
  -3   6   3     5221.06     5782.83    133.88 o 
  -2   6   3     2485.57     2633.42    104.60 o 
  -1   6   3     1547.97     1708.78     86.26 o 
   0   6   3      725.11      647.91     29.27 o 
   1   6   3     4840.91     4647.10     98.55 o 
   2   6   3      696.98      547.59     20.77 o 
   3   6   3       99.40       65.21     18.73 o 
   4   6   3        7.33       -4.78     13.11 o 
   5   6   3     2594.51     2515.22    138.36 o 
   6   6   3     2224.89     2331.12    112.60 o 
   7   6   3     1568.42     1553.10    179.54 o 
   8   6   3      801.16      751.39     62.06 o 
   9   6   3       57.14       40.14     36.69 o 
  10   6   3      311.14      304.33    110.07 o 
  11   6   3      414.21      379.50     84.61 o 
  12   6   3      234.35      232.77     48.98 o 
 -14   7   3       18.78       24.26     37.74 o 
 -13   7   3        0.62       14.31     31.98 o 
 -12   7   3       18.91       54.25     36.69 o 
 -11   7   3       60.17      -26.93     54.64 o 
 -10   7   3       28.68       27.32     37.47 o 
  -9   7   3      405.91      344.25     31.22 o 
  -8   7   3       70.92        7.42     25.76 o 
  -7   7   3       85.22      137.78     22.25 o 
  -6   7   3      176.05       81.57     24.20 o 
  -5   7   3      103.65       88.60     19.91 o 
  -4   7   3        3.65       14.05     18.73 o 
  -3   7   3      255.67      300.93     25.37 o 
  -2   7   3      112.30      107.34     21.08 o 
  -1   7   3      310.33      262.29     23.81 o 
   0   7   3      107.42      124.12     19.13 o 
   1   7   3      215.34      239.74     46.25 o 
   2   7   3      960.75     1018.42     26.35 o 
   3   7   3      171.54      140.29     16.17 o 
   4   7   3       61.31       26.30     45.47 o 
   5   7   3      340.01      367.48     44.10 o 
   6   7   3      534.45      580.42     95.04 o 
   7   7   3      128.41       82.14     46.06 o 
   8   7   3       84.88       83.85     46.25 o 
   9   7   3      374.80      320.48    120.80 o 
  10   7   3      173.00      136.48     36.63 o 
  11   7   3       12.07        9.11     41.73 o 
  12   7   3        0.02      -46.80     62.55 o 
 -14   8   3       26.79       49.18     38.76 o 
 -13   8   3        2.65       11.93     32.51 o 
 -12   8   3        9.28       37.47     39.03 o 
 -11   8   3       55.93      121.39     60.11 o 
 -10   8   3      372.78      430.90     55.42 o 
  -9   8   3        4.97       13.27     18.73 o 
  -8   8   3       75.26       12.49     22.25 o 
  -7   8   3        0.44       14.44     20.69 o 
  -6   8   3      170.43      208.82     25.37 o 
  -5   8   3      268.96      342.69     26.54 o 
  -4   8   3      839.20      769.30     33.57 o 
  -3   8   3     1699.72     1735.32     84.31 o 
  -2   8   3        0.07       -5.85     16.39 o 
  -1   8   3       88.33       55.42     19.13 o 
   0   8   3       14.23       13.66     16.39 o 
   1   8   3     1556.86     1603.23     36.98 o 
   2   8   3       16.10       42.38     30.05 o 
   3   8   3      232.49      199.23     80.79 o 
   4   8   3       73.71       96.95     33.76 o 
   5   8   3     1253.52     1204.56     87.04 o 
   6   8   3      284.08      275.15     29.86 o 
   7   8   3      109.10       83.35     32.98 o 
   8   8   3      121.02      165.45     95.43 o 
   9   8   3        3.77       62.33     28.94 o 
  10   8   3       21.08       52.51     33.98 o 
  11   8   3       55.02       79.65     32.11 o 
 -13   9   3      152.25      130.97     44.34 o 
 -12   9   3      774.03      860.38     50.78 o 
 -11   9   3      807.52      774.76     67.13 o 
 -10   9   3      607.77      511.31     54.25 o 
  -9   9   3       34.01       22.25     56.59 o 
  -8   9   3      246.29      156.51     28.88 o 
  -7   9   3      630.22      647.13     35.91 o 
  -6   9   3     1046.82     1104.58     39.42 o 
  -5   9   3      305.62      247.85     26.15 o 
  -4   9   3       21.87       45.67     19.52 o 
  -3   9   3       53.58       22.64     19.91 o 
  -2   9   3     1163.24     1208.01     41.76 o 
  -1   9   3      898.88      781.01     33.57 o 
   0   9   3      511.36      478.13     32.40 o 
   1   9   3        0.20        5.88     22.64 o 
   2   9   3     1233.84     1190.93     79.04 o 
   3   9   3     6078.96     6194.09     96.73 o 
   4   9   3     3640.69     3695.46     73.19 o 
   5   9   3     1293.86     1265.54     69.87 o 
   6   9   3        9.28       -5.27     14.50 o 
   7   9   3      349.65      314.46     36.66 o 
   8   9   3      349.34      384.90     94.06 o 
   9   9   3      155.78      218.18     47.03 o 
  10   9   3      254.57      289.59     36.61 o 
  11   9   3       50.16       42.73     27.83 o 
 -13  10   3      117.10      137.80     71.04 o 
 -12  10   3       46.73       83.71     37.62 o 
 -11  10   3      194.04      206.86     47.62 o 
 -10  10   3      605.06      707.24     70.65 o 
  -9  10   3      652.05      724.41     55.81 o 
  -8  10   3      142.91      131.14     34.74 o 
  -7  10   3        0.07       -3.90     21.47 o 
  -6  10   3      514.25      500.77     31.62 o 
  -5  10   3     1631.64     1837.97     87.04 o 
  -4  10   3      385.36      355.18     29.27 o 
  -3  10   3     1111.69     1280.61     41.37 o 
  -2  10   3     1276.46     1267.73     46.45 o 
  -1  10   3      538.70      641.67     32.01 o 
   0  10   3     1397.54     1402.77     45.28 o 
   1  10   3      591.51      574.03     23.66 o 
   2  10   3     3536.48     3701.28     84.11 o 
   3  10   3       98.59      116.40     17.72 o 
   4  10   3      270.16      271.29     64.21 o 
   5  10   3       66.82       62.51     24.59 o 
   6  10   3      560.13      602.67    225.99 o 
   7  10   3      599.58      577.67    136.80 o 
   8  10   3       31.73       18.72     29.86 o 
   9  10   3        8.34        7.70     51.52 o 
  10  10   3       40.05       58.58     32.85 o 
  11  10   3       91.60       74.10     39.11 o 
 -12  11   3        1.46        3.05     40.76 o 
 -11  11   3       17.47       15.52     36.26 o 
 -10  11   3       44.17      106.55     53.47 o 
  -9  11   3       15.00       50.35     39.03 o 
  -8  11   3        0.43       -4.68     37.86 o 
  -7  11   3       42.32       58.94     32.79 o 
  -6  11   3       70.17      100.70     23.03 o 
  -5  11   3       62.76       75.33     23.81 o 
  -4  11   3       11.76       56.59     23.81 o 
  -3  11   3        0.47        1.95     19.13 o 
  -2  11   3        9.40       24.98     20.30 o 
  -1  11   3      178.77      182.27     23.81 o 
   0  11   3      396.20      326.69     28.10 o 
   1  11   3       35.63       29.61     23.22 o 
   2  11   3       40.85       39.48     15.94 o 
   3  11   3      157.11      131.03     18.10 o 
   4  11   3       38.90       25.88     17.17 o 
   5  11   3      124.70       95.11     73.57 o 
   6  11   3      228.20      170.14     43.91 o 
   7  11   3        4.20       10.16     28.74 o 
   8  11   3       74.31       51.36     29.78 o 
   9  11   3       10.01       27.43     48.82 o 
  10  11   3        1.77       38.24     28.03 o 
 -12  12   3       23.59       21.03     35.28 o 
 -11  12   3        7.51      -25.65     38.54 o 
 -10  12   3      238.26      163.93     46.45 o 
  -9  12   3      339.79      416.07     52.30 o 
  -8  12   3      168.19      106.16     39.03 o 
  -7  12   3        1.02      -16.00     38.64 o 
  -6  12   3        3.95       -7.81     37.47 o 
  -5  12   3      660.71      720.51     35.52 o 
  -4  12   3      611.32      717.38     26.03 o 
  -3  12   3       38.65        2.13     17.07 o 
  -2  12   3       44.86       40.09     16.59 o 
  -1  12   3     1855.38     1823.47    139.73 o 
   0  12   3     1102.23     1221.79    161.20 o 
   1  12   3      830.91      946.45     40.40 o 
   2  12   3     1178.98     1089.39     36.30 o 
   3  12   3      123.83      108.71     26.54 o 
   4  12   3      296.04      349.42     35.71 o 
   5  12   3        9.06      101.89     27.51 o 
   6  12   3      525.08      649.07     68.69 o 
   7  12   3      536.56      528.94    155.93 o 
   8  12   3      171.69      141.91     36.90 o 
   9  12   3       25.93       63.02     36.93 o 
 -11  13   3      134.79      133.55     31.34 o 
 -10  13   3       59.09       71.50     32.47 o 
  -9  13   3        0.93        5.55     43.12 o 
  -8  13   3      200.69      247.53     36.23 o 
  -7  13   3      683.41      769.36     46.25 o 
  -6  13   3      898.02      964.27     45.88 o 
  -5  13   3      239.26      255.33     32.00 o 
  -4  13   3       37.19       69.39     31.01 o 
  -3  13   3     1059.44     1187.55     45.28 o 
  -2  13   3     1809.89     1868.74    108.51 o 
  -1  13   3     2029.39     2187.98     73.96 o 
   0  13   3      378.69      375.13     76.11 o 
   1  13   3       34.70        7.96     13.59 o 
   2  13   3      501.08      492.46    104.21 o 
   3  13   3     1797.02     1850.64     56.79 o 
   4  13   3     1974.15     2059.51     61.95 o 
   5  13   3      342.98      369.14    106.55 o 
   6  13   3       67.50       34.04     62.45 o 
   7  13   3      266.69      275.08     36.78 o 
   8  13   3      401.31      420.41    103.30 o 
   9  13   3      557.42      564.75     45.73 o 
 -10  14   3      176.62      263.86     36.25 o 
  -9  14   3      252.74      270.13     56.66 o 
  -8  14   3      217.47      249.72     40.22 o 
  -7  14   3        9.35        8.00     34.79 o 
  -6  14   3      303.52      343.50     37.06 o 
  -5  14   3       79.44      160.72     30.94 o 
  -4  14   3      458.47      517.86     39.17 o 
  -3  14   3      479.23      478.62     41.76 o 
  -2  14   3      120.24      161.48     40.40 o 
  -1  14   3      202.44      202.29     86.84 o 
   0  14   3        5.09        5.33     26.21 o 
   1  14   3      644.57      763.54    131.53 o 
   2  14   3       10.26       50.42     38.84 o 
   3  14   3        0.75       -2.74     28.62 o 
   4  14   3       35.38       42.25     27.53 o 
   5  14   3       30.96       93.52    101.29 o 
   6  14   3      102.33      100.36     32.18 o 
   7  14   3      117.23       69.95     30.36 o 
   8  14   3       57.43       11.96     48.88 o 
 -10  15   3       15.00       27.50     30.47 o 
  -9  15   3        4.74        5.64     26.35 o 
  -8  15   3       10.06      -20.91     32.76 o 
  -7  15   3       10.57      -15.10     33.74 o 
  -6  15   3       33.11       -1.96     28.42 o 
  -5  15   3       49.50       48.27     60.89 o 
  -4  15   3        0.25       15.08     30.49 o 
  -3  15   3       47.97       87.02     31.40 o 
  -2  15   3       21.61      -11.04     71.04 o 
  -1  15   3      111.22      112.52     34.69 o 
   0  15   3        9.72        4.63     26.93 o 
   1  15   3        7.25       55.07     28.02 o 
   2  15   3      157.91       97.93     32.96 o 
   3  15   3        3.75       28.56     27.85 o 
   4  15   3       12.22       18.84     35.14 o 
   5  15   3        0.66        5.55     35.52 o 
   6  15   3       10.00       35.79     37.47 o 
   7  15   3        2.99        7.45     34.77 o 
  -9  16   3      174.56      175.27     54.74 o 
  -8  16   3      205.48      232.13     41.57 o 
  -7  16   3       79.37       40.84     27.64 o 
  -6  16   3       15.96       43.31     32.05 o 
  -5  16   3       88.18       78.33     32.07 o 
  -4  16   3      211.20      259.95     38.36 o 
  -3  16   3        7.46      -27.81     27.81 o 
  -2  16   3       96.90       96.61     62.25 o 
  -1  16   3        6.57       80.85     31.49 o 
   0  16   3      186.88      210.89     99.72 o 
   1  16   3      159.12      196.11    131.14 o 
   2  16   3        3.25       24.07     40.96 o 
   3  16   3       13.77      -35.16     35.16 o 
   4  16   3       48.83       48.20     34.64 o 
   5  16   3      186.08      130.54     70.98 o 
   6  16   3      275.70      305.00     42.92 o 
  -7  17   3      772.30      720.95     46.09 o 
  -6  17   3      199.88      176.62     31.85 o 
  -5  17   3        7.38       15.70     32.18 o 
  -4  17   3        7.36       44.07     30.36 o 
  -3  17   3      498.12      519.29     44.66 o 
  -2  17   3      559.16      605.92    126.07 o 
  -1  17   3      629.51      650.61     57.57 o 
   0  17   3      396.80      386.32     46.47 o 
   1  17   3      408.24      293.78     61.76 o 
   2  17   3      456.42      394.03     82.66 o 
   3  17   3      216.38      204.40     31.34 o 
   4  17   3      566.20      447.64     51.69 o 
   5  17   3      192.73       98.87     32.99 o 
  -6  18   3       48.44       39.02     28.33 o 
  -5  18   3       83.28       41.64     33.48 o 
  -4  18   3       60.68       61.42     33.15 o 
  -3  18   3        0.49      -19.44     33.32 o 
  -2  18   3        0.13        3.75     73.10 o 
  -1  18   3       23.87        2.28     28.11 o 
   0  18   3       85.71       12.52     30.03 o 
   1  18   3      149.41      153.30     46.71 o 
   2  18   3       37.05       39.40     39.09 o 
   3  18   3       53.06       74.60     51.07 o 
   4  18   3       73.42        3.06     28.21 o 
  -3  19   3       10.16        4.95     31.56 o 
  -2  19   3        0.15        8.28     30.61 o 
  -1  19   3        3.32       11.35     29.89 o 
   0  19   3       52.25       39.23     28.68 o 
   1  19   3        9.14      -22.09     28.20 o 
 -15   0   4      402.16      360.65     62.06 o 
 -14   0   4      757.50      716.61     66.55 o 
 -13   0   4      575.27      672.50     86.26 o 
 -12   0   4      283.28      197.89     51.13 o 
 -11   0   4      530.94      530.04     48.79 o 
 -10   0   4      389.31      418.41     31.62 o 
  -9   0   4     2076.92     2127.58     85.87 o 
  -8   0   4     2128.07     2268.09     96.41 o 
  -7   0   4        1.30        9.76     19.52 o 
  -6   0   4      268.71      238.48     28.88 o 
  -5   0   4     2068.29     1898.08     85.09 o 
  -4   0   4     9020.76     8070.43    156.90 o 
  -3   0   4     1872.43     1791.13     83.14 o 
  -2   0   4       51.37       86.26     17.95 o 
  -1   0   4       19.07       32.01     16.39 o 
   0   0   4     6530.31     6159.08    137.39 o 
   1   0   4    21084.27    20978.36    244.72 o 
   2   0   4    16193.13    15798.95    214.67 o 
   3   0   4     5648.10     5385.88    132.31 o 
   4   0   4      686.40      805.60     33.96 o 
   5   0   4     1643.78     1735.32     81.57 o 
   6   0   4     2334.47     2483.54     88.99 o 
   7   0   4     3618.68     3771.95    103.43 o 
   8   0   4       40.42       12.49     31.22 o 
   9   0   4       30.08       58.16     36.30 o 
  10   0   4      108.20       34.35     49.18 o 
  11   0   4      365.61      373.47     46.80 o 
  12   0   4      264.76      333.84    175.25 o 
 -15   1   4       57.73      104.74     39.64 o 
 -14   1   4        0.44       63.17     23.32 o 
 -13   1   4      101.88      166.28     32.56 o 
 -12   1   4      556.65      556.33     39.46 o 
 -11   1   4      192.68      173.94     28.84 o 
 -10   1   4      527.05      555.48     24.28 o 
  -9   1   4       31.19       48.22     19.91 o 
  -8   1   4      989.79     1059.72     27.88 o 
  -7   1   4     2227.78     2379.68     67.17 o 
  -6   1   4     3196.81     3062.96     74.70 o 
  -5   1   4       72.10      114.07     20.49 o 
  -4   1   4       42.44       87.43     18.34 o 
  -3   1   4     1220.83     1176.22     50.55 o 
  -2   1   4     2016.90     2000.43     64.83 o 
  -1   1   4     4410.31     4159.26     81.58 o 
   0   1   4     4222.16     4209.87    172.32 o 
   1   1   4     2660.30     2777.75     71.06 o 
   2   1   4      132.02      189.72     28.30 o 
   3   1   4       32.39       41.48     42.54 o 
   4   1   4     3102.87     3142.96     75.92 o 
   5   1   4     1140.80     1224.87     32.59 o 
   6   1   4      418.54      483.01     21.93 o 
   7   1   4      626.30      647.23     24.70 o 
   8   1   4       59.98       73.63     27.99 o 
   9   1   4       43.79       89.32     33.00 o 
  10   1   4       94.68       60.59     33.21 o 
  11   1   4       42.86       34.09     48.00 o 
  12   1   4        1.49        6.52     24.71 o 
 -15   2   4        1.78      -14.05     50.35 o 
 -14   2   4        0.13      -11.74     32.97 o 
 -13   2   4        1.30      -15.22     43.32 o 
 -12   2   4        1.34       37.47     63.62 o 
 -11   2   4       56.01       17.95     35.91 o 
 -10   2   4      389.16      386.80     30.83 o 
  -9   2   4       11.27       23.03     20.69 o 
  -8   2   4       10.01       14.44     20.30 o 
  -7   2   4        4.65       14.83     19.52 o 
  -6   2   4      313.52      341.52     26.15 o 
  -5   2   4      509.06      594.44     28.49 o 
  -4   2   4     7049.93     7370.21    148.32 o 
  -3   2   4      585.87      577.66     26.15 o 
  -2   2   4      217.49      223.65     21.08 o 
  -1   2   4        4.54      -15.22     15.22 o 
   0   2   4      870.19      918.01     31.62 o 
   1   2   4      343.44      415.29     25.37 o 
   2   2   4      318.37      416.07     25.76 o 
   3   2   4     5365.31     5604.06    137.78 o 
   4   2   4        7.03      -20.69     20.69 o 
   5   2   4       31.29       23.03     18.73 o 
   6   2   4      349.66      398.12     30.44 o 
   7   2   4        1.84       -8.98     18.73 o 
   8   2   4      177.86      253.31     42.54 o 
   9   2   4       74.21       39.81     37.08 o 
  10   2   4       13.16       63.23     38.25 o 
  11   2   4       60.06       42.99     36.24 o 
  12   2   4        8.38       52.05     34.42 o 
 -15   3   4       17.86       20.69     47.62 o 
 -14   3   4       31.97       36.30     38.84 o 
 -13   3   4        1.32       59.33     44.10 o 
 -12   3   4      396.86      421.53     52.30 o 
 -11   3   4      927.34      935.57     60.50 o 
 -10   3   4      185.57      112.41     28.49 o 
  -9   3   4      126.77       48.79     24.98 o 
  -8   3   4      344.98      412.95     30.05 o 
  -7   3   4      815.78      765.79     34.74 o 
  -6   3   4      706.29      612.79     30.44 o 
  -5   3   4     3778.59     3691.94    116.70 o 
  -4   3   4       64.55       44.10     19.13 o 
  -3   3   4     6148.29     6356.97    137.78 o 
  -2   3   4     3058.74     2745.05     99.14 o 
  -1   3   4     3969.28     3682.18    113.58 o 
   0   3   4     5701.51     5682.13    129.58 o 
   1   3   4      115.90      134.66     20.69 o 
   2   3   4      131.26       67.13     19.13 o 
   3   3   4     1139.34     1097.94     36.30 o 
   4   3   4     1074.64     1049.15     37.86 o 
   5   3   4     1493.48     1585.83     46.45 o 
   6   3   4      358.40      354.01     30.83 o 
   7   3   4      852.61      859.85     37.86 o 
   8   3   4       23.37       35.13     46.45 o 
   9   3   4      450.28      620.20     59.33 o 
  10   3   4      389.14      326.30     55.42 o 
  11   3   4       72.66      168.43     44.67 o 
  12   3   4        0.08      -22.91     33.44 o 
 -14   4   4      469.51      472.87     77.48 o 
 -13   4   4      278.16      356.74     56.59 o 
 -12   4   4       38.64       36.30     46.84 o 
 -11   4   4        9.56      -22.64     50.35 o 
 -10   4   4      562.63      627.23     34.35 o 
  -9   4   4     2361.86     2658.01     98.36 o 
  -8   4   4     1511.43     1822.75     88.99 o 
  -7   4   4     1098.69     1288.80     41.37 o 
  -6   4   4       12.87       -7.03     18.34 o 
  -5   4   4      168.18      179.93     22.25 o 
  -4   4   4    13984.72    13982.06    196.72 o 
  -3   4   4     4645.02     4433.14    124.12 o 
  -2   4   4      809.71      801.31     32.40 o 
  -1   4   4     1172.16     1151.41     36.69 o 
   0   4   4       12.59       30.44     16.39 o 
   1   4   4     2490.66     2289.95     97.58 o 
   2   4   4     8287.50     7985.73    158.86 o 
   3   4   4      333.62      362.60     26.15 o 
   4   4   4       64.32       49.96     18.73 o 
   5   4   4      764.13      876.24     37.86 o 
   6   4   4     3054.09     3017.09     94.45 o 
   7   4   4      485.54      435.98     32.01 o 
   8   4   4     1379.07     1426.58     82.75 o 
   9   4   4       99.89       52.69     42.15 o 
  10   4   4      243.08      190.47     60.50 o 
  11   4   4      361.38      412.07     48.79 o 
 -14   5   4        5.03      -16.88     56.20 o 
 -13   5   4       55.30       37.47     44.89 o 
 -12   5   4        6.24      -33.57     33.57 o 
 -11   5   4        1.04      -39.81     39.81 o 
 -10   5   4       51.11        0.39     18.34 o 
  -9   5   4       44.41       53.86     24.20 o 
  -8   5   4      148.93      145.98     24.98 o 
  -7   5   4     1385.53     1482.40     44.50 o 
  -6   5   4      726.65      728.71     33.18 o 
  -5   5   4     1351.22     1465.22     44.89 o 
  -4   5   4      329.96      370.01     26.15 o 
  -3   5   4      949.90     1088.18     35.13 o 
  -2   5   4     1113.67     1094.04     38.64 o 
  -1   5   4     3079.99     3062.76    104.60 o 
   0   5   4      404.98      423.10     24.98 o 
   1   5   4     3047.33     3399.60    113.58 o 
   2   5   4      155.13      179.54     22.25 o 
   3   5   4      114.41       82.36     22.64 o 
   4   5   4      147.10      178.37     24.98 o 
   5   5   4     1337.39     1355.54     43.32 o 
   6   5   4       21.10       15.22     21.08 o 
   7   5   4        8.18       -4.29     18.34 o 
   8   5   4        7.14       45.67     50.74 o 
   9   5   4      435.97      494.52     56.59 o 
  10   5   4      251.53      238.87     55.42 o 
  11   5   4       69.31       67.84     40.79 o 
 -14   6   4        2.34      -32.28     32.28 o 
 -13   6   4        6.15       11.69     32.59 o 
 -12   6   4       75.36      -15.61     48.01 o 
 -11   6   4       78.35       55.42     39.81 o 
 -10   6   4       11.00       17.56     37.86 o 
  -9   6   4       40.70       58.94     23.42 o 
  -8   6   4        9.09      -19.13     21.47 o 
  -7   6   4        1.99        9.76     19.91 o 
  -6   6   4       14.96       41.76     19.91 o 
  -5   6   4     1725.63     1778.64     55.03 o 
  -4   6   4        4.15      -10.54     18.34 o 
  -3   6   4     1447.93     1606.12     52.30 o 
  -2   6   4       41.67       19.91     17.17 o 
  -1   6   4       20.41       49.96     17.95 o 
   0   6   4       54.90       65.57     19.13 o 
   1   6   4       33.70       67.91     19.13 o 
   2   6   4      308.45      363.77     26.93 o 
   3   6   4        1.48        6.64     19.52 o 
   4   6   4      184.69      198.28     26.15 o 
   5   6   4      549.84      514.82     32.01 o 
   6   6   4      326.34      371.18     30.44 o 
   7   6   4       65.20        3.90     40.20 o 
   8   6   4       39.82       33.18     37.86 o 
   9   6   4       10.09       22.64     37.86 o 
  10   6   4      267.94      305.20     59.72 o 
  11   6   4      154.49      125.49     55.62 o 
 -14   7   4        0.58      -14.64     33.94 o 
 -13   7   4       97.90       63.43     56.40 o 
 -12   7   4      230.44      195.94     47.62 o 
 -11   7   4      328.33      238.87     55.03 o 
 -10   7   4        1.88       32.79     35.91 o 
  -9   7   4       83.28       26.54     24.20 o 
  -8   7   4      274.47      335.28     29.27 o 
  -7   7   4     1323.69     1381.70     46.45 o 
  -6   7   4     2527.16     2450.75     90.94 o 
  -5   7   4      155.51      162.76     21.47 o 
  -4   7   4      709.18      823.94     33.57 o 
  -3   7   4     2753.42     3183.75    108.51 o 
  -2   7   4     4487.36     4754.75    125.68 o 
  -1   7   4     2271.64     2336.00     98.75 o 
   0   7   4     1201.75     1115.11     42.15 o 
   1   7   4      131.47       84.70     20.69 o 
   2   7   4     2278.12     2402.36     93.28 o 
   3   7   4     3429.74     3517.47    104.21 o 
   4   7   4     1668.97     1769.66     51.91 o 
   5   7   4     2363.28     2676.35     89.77 o 
   6   7   4       30.26       42.93     22.25 o 
   7   7   4      454.83      536.29     49.96 o 
   8   7   4       99.91       81.18     37.86 o 
   9   7   4      487.61      588.20     63.62 o 
  10   7   4      317.80      374.45     41.37 o 
  11   7   4       27.44       43.71     58.16 o 
 -13   8   4       73.25      112.59     68.69 o 
 -12   8   4        8.18        0.78     42.54 o 
 -11   8   4      121.71      161.98     55.81 o 
 -10   8   4       19.72      -20.69     36.69 o 
  -9   8   4      366.05      346.20     44.50 o 
  -8   8   4      655.05      715.05     35.13 o 
  -7   8   4      335.58      346.99     28.88 o 
  -6   8   4     1167.84     1246.65     42.15 o 
  -5   8   4     1405.96     1540.94     49.57 o 
  -4   8   4     2638.26     2621.71     96.80 o 
  -3   8   4     1210.67     1179.52     39.81 o 
  -2   8   4      111.17       68.69     21.86 o 
  -1   8   4      422.54      535.90     29.66 o 
   0   8   4     4255.36     4482.70    119.43 o 
   1   8   4     2074.69     2339.91     94.45 o 
   2   8   4     1114.30     1100.67     40.20 o 
   3   8   4      836.86      986.70     41.37 o 
   4   8   4      164.85      141.29     24.98 o 
   5   8   4       46.98      104.60     24.20 o 
   6   8   4      445.78      414.90     52.30 o 
   7   8   4      272.18      296.24     45.28 o 
   8   8   4       16.77       39.42     39.42 o 
   9   8   4       16.83      -43.32     51.13 o 
  10   8   4      110.53      162.78     93.28 o 
 -13   9   4       34.73      -24.98     33.48 o 
 -12   9   4       42.48       58.90     39.40 o 
 -11   9   4        1.32      -34.74     40.59 o 
 -10   9   4       38.95       65.96     40.20 o 
  -9   9   4      424.97      381.33     53.08 o 
  -8   9   4      202.44       94.85     22.64 o 
  -7   9   4       46.39       68.30     22.25 o 
  -6   9   4      150.20      173.30     25.76 o 
  -5   9   4        4.28        1.17     20.69 o 
  -4   9   4       82.20       79.23     21.47 o 
  -3   9   4       45.41       68.69     22.25 o 
  -2   9   4      576.67      631.52     32.79 o 
  -1   9   4      382.04      368.06     27.71 o 
   0   9   4      135.94      121.00     23.81 o 
   1   9   4     2018.67     2200.96     90.16 o 
   2   9   4      306.69      340.35     28.88 o 
   3   9   4        8.26        9.37     19.91 o 
   4   9   4      225.49      162.37     27.32 o 
   5   9   4       15.62       16.00     20.69 o 
   6   9   4      285.57      321.62     44.89 o 
   7   9   4       22.99       65.57     39.81 o 
   8   9   4      290.74      253.31     50.35 o 
   9   9   4       36.04       10.42     33.49 o 
  10   9   4       27.98        9.23     37.41 o 
 -13  10   4      106.37      136.31     41.28 o 
 -12  10   4      187.65      205.11     44.18 o 
 -11  10   4       57.31       52.69     41.37 o 
 -10  10   4      435.01      387.58     51.52 o 
  -9  10   4       18.18       38.64     38.64 o 
  -8  10   4       13.41       48.01     44.50 o 
  -7  10   4       15.53       -0.78     20.69 o 
  -6  10   4       16.87       27.32     19.91 o 
  -5  10   4       26.51       26.93     19.52 o 
  -4  10   4      588.39      597.95     33.96 o 
  -3  10   4      429.52      475.79     30.05 o 
  -2  10   4      450.37      552.68     32.40 o 
  -1  10   4       15.48      -23.03     23.42 o 
   0  10   4       48.20       58.94     21.08 o 
   1  10   4       44.25       42.54     23.42 o 
   2  10   4     2990.57     3062.76     95.63 o 
   3  10   4      350.63      401.63     31.62 o 
   4  10   4        6.32      -10.93     18.73 o 
   5  10   4       79.58       80.01     49.18 o 
   6  10   4        2.62       50.74     39.03 o 
   7  10   4        1.69       15.22     35.13 o 
   8  10   4      161.21      203.74     48.40 o 
   9  10   4       27.91       -8.57     37.68 o 
  10  10   4        1.20       30.64     33.92 o 
 -12  11   4      332.81      347.13     56.20 o 
 -11  11   4      616.42      680.53     52.50 o 
 -10  11   4      194.77      142.85     50.35 o 
  -9  11   4       90.71       13.27     43.32 o 
  -8  11   4        9.43       43.32     40.59 o 
  -7  11   4      869.94      940.65     58.55 o 
  -6  11   4      384.05      176.81     30.83 o 
  -5  11   4     1559.82     1709.95     71.82 o 
  -4  11   4       11.59       32.79     22.64 o 
  -3  11   4     1094.56     1148.68     48.40 o 
  -2  11   4      575.73      582.34     34.35 o 
  -1  11   4     3318.36     3714.58    100.31 o 
   0  11   4     1164.07     1284.90     43.32 o 
   1  11   4       33.26       74.55     24.98 o 
   2  11   4        0.81       24.98     22.25 o 
   3  11   4     3246.02     3573.67     93.67 o 
   4  11   4     3046.68     3309.82     92.89 o 
   5  11   4     1312.98     1495.67     69.87 o 
   6  11   4      136.93       39.81     45.67 o 
   7  11   4       31.20       46.84     55.03 o 
   8  11   4      297.99      275.17     75.72 o 
   9  11   4      175.15      201.98     41.66 o 
 -12  12   4        2.36       17.72     36.20 o 
 -11  12   4       88.39       56.06     42.47 o 
 -10  12   4      445.62      493.46     38.70 o 
  -9  12   4      219.65      317.32     61.67 o 
  -8  12   4      282.61      305.61     64.40 o 
  -7  12   4       79.77       -0.78     35.52 o 
  -6  12   4      585.66      646.35     54.25 o 
  -5  12   4      307.11      369.62     44.89 o 
  -4  12   4      831.05      434.02     38.64 o 
  -3  12   4     1191.72     1284.51     43.71 o 
  -2  12   4      275.05      362.99     29.66 o 
  -1  12   4       86.48      117.48     24.20 o 
   0  12   4      181.57      204.13     26.93 o 
   2  12   4     1062.48     1177.56     60.89 o 
   3  12   4       96.67      165.88     41.37 o 
   4  12   4       19.59       -2.34     35.52 o 
   5  12   4       29.70       93.28     51.52 o 
   6  12   4      304.91      318.10     52.30 o 
   7  12   4      184.45      164.13     33.17 o 
   8  12   4      145.28      147.06    125.09 o 
   9  12   4       26.46      -18.27     34.34 o 
 -11  13   4       14.96       66.00     35.61 o 
 -10  13   4       33.93       49.06     40.01 o 
  -9  13   4       19.69        0.78     50.35 o 
  -8  13   4        0.08       -1.95     40.98 o 
  -7  13   4        2.69      -51.91     51.91 o 
  -6  13   4        3.59       21.86     49.57 o 
  -5  13   4       36.78       44.50     39.81 o 
  -4  13   4      366.57      288.83     45.28 o 
  -3  13   4      259.72      180.32     38.64 o 
  -2  13   4        0.70       39.03     44.50 o 
  -1  13   4      474.37      339.96     49.57 o 
   0  13   4       22.10       49.96     42.54 o 
   1  13   4      358.77      365.72     54.64 o 
   2  13   4      120.14      125.29     37.47 o 
   3  13   4        8.40       26.54     48.79 o 
   4  13   4      164.42      272.83     55.03 o 
   5  13   4        7.38       -5.46     62.06 o 
   6  13   4        2.31       28.49     38.25 o 
   7  13   4       45.34       29.15     37.82 o 
   8  13   4        0.14      -18.53     52.85 o 
 -10  14   4        7.63       -9.63     45.86 o 
  -9  14   4      130.30      174.58     37.23 o 
  -8  14   4      283.69      272.83     56.59 o 
  -7  14   4       30.54      -54.25     56.20 o 
  -6  14   4        5.94       89.38     53.86 o 
  -5  14   4      253.89      266.19     44.89 o 
  -4  14   4      444.83      387.97     51.52 o 
  -3  14   4       30.48       49.96     44.89 o 
  -2  14   4        6.67       -6.64     45.28 o 
  -1  14   4        9.43      -19.13     37.86 o 
   0  14   4      473.09      539.02     54.64 o 
   1  14   4      188.15      193.20     43.32 o 
   2  14   4       42.03       59.33     37.47 o 
   3  14   4      149.03      183.45     49.18 o 
   4  14   4        7.78       15.61     56.20 o 
   5  14   4       14.03      112.80     47.62 o 
   6  14   4       50.30       75.30     49.57 o 
   7  14   4      167.64      232.23     98.16 o 
  -9  15   4        7.62       22.02     34.83 o 
  -8  15   4      132.05       87.11     45.10 o 
  -7  15   4      676.71      803.46    224.62 o 
  -6  15   4     1034.42     1018.71     72.99 o 
  -5  15   4      225.25      187.35     45.67 o 
  -4  15   4        6.22       21.86     39.81 o 
  -3  15   4        2.81      -35.13     35.13 o 
  -2  15   4     1084.06     1111.99     67.91 o 
  -1  15   4     1332.06     1510.11     80.79 o 
   0  15   4      889.67      813.01     66.35 o 
   1  15   4        0.94      -18.34     54.64 o 
   2  15   4       51.61      133.88     43.32 o 
   3  15   4       70.99       87.04     46.06 o 
   4  15   4      113.99       58.87     64.60 o 
   5  15   4      258.90      175.55     37.78 o 
   6  15   4       30.80       -3.19     67.13 o 
  -8  16   4       34.69       60.82     35.72 o 
  -7  16   4        0.19       56.76     48.92 o 
  -6  16   4       98.49       86.04     41.37 o 
  -5  16   4      508.19      587.94     37.18 o 
  -4  16   4      158.45      168.22     49.57 o 
  -3  16   4      240.26      220.13     53.47 o 
  -2  16   4       16.87      142.07     53.08 o 
  -1  16   4       47.63       99.92     54.64 o 
   0  16   4      117.80      189.69     61.28 o 
   1  16   4      585.82      569.07     62.45 o 
   2  16   4      110.51      131.54     28.52 o 
   3  16   4       29.57       54.96     58.16 o 
   4  16   4      113.96      121.92     34.06 o 
   5  16   4        0.39        0.20     38.91 o 
  -7  17   4        2.81      -23.02     36.19 o 
  -6  17   4       15.39      -41.39     82.55 o 
  -5  17   4        3.65       -2.50     60.69 o 
  -4  17   4       15.76       18.54     46.84 o 
  -3  17   4        0.12       30.09     37.51 o 
  -2  17   4        2.64       21.87     32.28 o 
  -1  17   4       80.84       -7.56     31.79 o 
   0  17   4       87.40       36.60     33.67 o 
   1  17   4      224.69      179.56     65.57 o 
   2  17   4       29.19       47.73     60.11 o 
   3  17   4        9.35       14.12     35.22 o 
   4  17   4        6.61      -26.79     37.08 o 
  -5  18   4      135.30      178.20     43.87 o 
  -4  18   4      121.49       64.90     37.68 o 
  -3  18   4      256.16      250.94     40.43 o 
  -2  18   4       15.83       29.80     39.29 o 
  -1  18   4      101.34       69.25     90.36 o 
   0  18   4       56.86       74.30     40.59 o 
   1  18   4      276.19      366.08     52.71 o 
   2  18   4      576.43      596.55    121.00 o 
 -15   1   5       82.32       76.82     41.11 o 
 -14   1   5        2.39       65.96     24.43 o 
 -13   1   5       34.80       49.86     32.28 o 
 -12   1   5      532.28      549.33     40.02 o 
 -11   1   5      939.13     1129.00     63.82 o 
 -10   1   5      179.88      182.93     19.04 o 
  -9   1   5       58.75       83.33     24.39 o 
  -8   1   5      168.17      150.65     18.08 o 
  -7   1   5     1173.66     1156.18     28.83 o 
  -6   1   5      517.26      437.94     31.03 o 
  -5   1   5      924.62      846.84     23.86 o 
  -4   1   5      215.52      251.70     17.10 o 
  -3   1   5     1755.28     1591.76     37.11 o 
  -2   1   5      915.83      911.77    117.48 o 
  -1   1   5       14.56       31.32     16.39 o 
   0   1   5     4320.98     4154.91     85.83 o 
   1   1   5       15.33      -29.86     29.86 o 
   2   1   5     2183.38     2337.96     66.91 o 
   3   1   5      347.24      356.65     20.97 o 
   4   1   5     1956.18     2036.79     59.03 o 
   5   1   5      873.17      911.88     27.59 o 
   6   1   5       75.76       50.06     17.56 o 
   7   1   5      181.74      213.37     32.70 o 
   8   1   5       53.60      140.13     36.88 o 
   9   1   5      513.64      575.01     75.33 o 
  10   1   5      139.60      138.17     28.62 o 
  11   1   5       56.07       69.99     25.10 o 
 -15   2   5       36.23       35.52     61.67 o 
 -14   2   5      369.32      474.70     54.64 o 
 -13   2   5      305.64      211.16     56.59 o 
 -12   2   5       35.39       18.73     41.76 o 
 -11   2   5       67.03       94.45     45.28 o 
 -10   2   5      359.09      419.97     31.22 o 
  -9   2   5     2191.62     2243.11     83.53 o 
  -8   2   5     2592.59     2933.18     97.58 o 
  -7   2   5      878.48      962.89     37.86 o 
  -6   2   5      615.57      651.82     32.01 o 
  -5   2   5      581.31      640.89     32.01 o 
  -4   2   5     4038.30     4220.42    116.31 o 
  -3   2   5     5120.40     4930.39    124.90 o 
  -2   2   5     2575.55     2906.24    108.51 o 
  -1   2   5      249.21      232.23     23.42 o 
   0   2   5      715.32      836.82     32.79 o 
   1   2   5     4349.45     4433.92    124.51 o 
   2   2   5     5158.83     4890.58    125.68 o 
   3   2   5     2096.27     2369.96     94.06 o 
   4   2   5      216.68      244.72     26.54 o 
   5   2   5      382.34      432.07     31.62 o 
   6   2   5      827.09      822.77     38.25 o 
   7   2   5      275.57      304.44     44.10 o 
   8   2   5     1009.37     1160.78     68.69 o 
   9   2   5       17.54       49.57     35.91 o 
  10   2   5       77.83       97.18     31.83 o 
  11   2   5      245.82      220.39     90.75 o 
 -14   3   5       31.62      -12.40     74.55 o 
 -13   3   5        1.78       58.94     64.01 o 
 -12   3   5       76.64       97.58     40.98 o 
 -11   3   5       39.44        5.85     34.35 o 
 -10   3   5       31.17       56.20     20.69 o 
  -9   3   5      169.56      147.15     27.71 o 
  -8   3   5      341.20      376.65     30.05 o 
  -7   3   5      815.36      766.18     35.91 o 
  -6   3   5     1743.91     1881.68     92.50 o 
  -5   3   5     1381.68     1438.29     49.57 o 
  -4   3   5      250.30      271.66     24.59 o 
  -3   3   5      161.39      162.76     22.25 o 
  -2   3   5      194.09      167.05     22.64 o 
  -1   3   5     1910.81     1833.67     56.20 o 
   0   3   5     1169.34     1155.32     39.81 o 
   1   3   5     2288.26     2588.14    102.65 o 
   2   3   5     2165.29     2227.11     89.38 o 
   3   3   5      205.85      267.36     28.49 o 
   4   3   5       32.36       76.89     21.08 o 
   5   3   5      500.81      578.44     34.35 o 
   6   3   5        5.91       37.86     21.47 o 
   7   3   5      181.71      147.93     43.32 o 
   8   3   5       12.01       99.53     52.30 o 
   9   3   5        3.39       81.18     44.89 o 
  10   3   5       82.96       58.26     35.32 o 
  11   3   5        0.49      -32.45     32.45 o 
 -14   4   5        9.29      102.64     41.18 o 
 -13   4   5       19.90      -26.15     62.06 o 
 -12   4   5       83.48      100.70     42.54 o 
 -11   4   5       41.65       77.28     44.89 o 
 -10   4   5       37.93       33.18     56.99 o 
  -9   4   5      114.00       82.36     25.76 o 
  -8   4   5        6.64      -12.10     21.08 o 
  -7   4   5      316.61      332.93     28.10 o 
  -6   4   5      275.85      263.07     26.15 o 
  -5   4   5     1261.63     1311.05     41.37 o 
  -4   4   5     1094.66     1240.01     41.37 o 
  -3   4   5     1904.08     2254.04     94.06 o 
  -2   4   5      316.14      375.09     26.93 o 
  -1   4   5       78.42       61.67     19.91 o 
   0   4   5      386.65      409.83     27.71 o 
   1   4   5       14.89       21.08     21.86 o 
   2   4   5      586.50      558.14     30.44 o 
   3   4   5     1245.05     1329.78     42.54 o 
   4   4   5     1093.50     1045.25     40.20 o 
   5   4   5        1.05       -8.59     19.52 o 
   6   4   5      206.21       55.03     21.08 o 
   7   4   5        4.12       39.81     37.08 o 
   8   4   5       44.70       27.32     37.86 o 
   9   4   5       55.33       88.60     40.98 o 
  10   4   5        0.10       -6.92     35.16 o 
  11   4   5        0.58      -32.24     36.36 o 
 -14   5   5        5.98       61.88     63.62 o 
 -13   5   5       23.77       -6.58     41.37 o 
 -12   5   5      305.09      254.09     79.23 o 
 -11   5   5      361.38      416.46     54.25 o 
 -10   5   5      462.14      579.61     50.74 o 
  -9   5   5       47.95       41.76     25.37 o 
  -8   5   5     1217.78     1259.92     44.10 o 
  -7   5   5      570.72      622.54     33.57 o 
  -6   5   5     4517.08     4683.32    121.78 o 
  -5   5   5     6502.75     6777.72    140.90 o 
  -4   5   5       74.09      126.46     23.03 o 
  -3   5   5      181.28      182.27     22.25 o 
  -2   5   5     1312.49     1324.71     42.54 o 
  -1   5   5     3847.02     3843.77    115.14 o 
   0   5   5     2073.87     2121.72     87.43 o 
   1   5   5      678.05      654.16     31.62 o 
   2   5   5      222.63      259.56     24.98 o 
   3   5   5     1365.09     1410.19     44.10 o 
   4   5   5      276.19      352.45     30.05 o 
   5   5   5       11.92       -3.12     21.47 o 
   6   5   5       58.13       31.62     44.10 o 
   7   5   5       28.89       30.83     36.69 o 
   8   5   5      277.24      430.51     61.28 o 
   9   5   5      583.90      738.47     64.40 o 
  10   5   5      399.78      411.54    108.90 o 
 -14   6   5      181.88      173.69     37.78 o 
 -13   6   5      123.38      183.54     37.91 o 
 -12   6   5       93.73       47.23     48.40 o 
 -11   6   5       52.95       33.96     35.91 o 
 -10   6   5      249.11      283.36     43.71 o 
  -9   6   5     2117.65     2486.66     81.96 o 
  -8   6   5     1569.51     1691.99     76.50 o 
  -7   6   5      342.53      420.36     30.05 o 
  -6   6   5        6.16       13.27     22.25 o 
  -5   6   5     4812.10     5294.16    125.29 o 
  -4   6   5     6104.97     6536.12    137.00 o 
  -3   6   5     3552.99     3444.09    106.94 o 
  -2   6   5     3993.90     4094.74    117.09 o 
  -1   6   5       11.05       22.25     19.91 o 
   0   6   5     2646.44     2723.97     96.02 o 
   1   6   5     1119.79     1068.28     38.25 o 
   2   6   5     2175.90     2155.29     85.09 o 
   3   6   5      903.21      916.45     37.08 o 
   4   6   5        2.20       23.03     20.30 o 
   5   6   5      360.04      387.97     30.83 o 
   6   6   5      416.69      611.62     63.62 o 
   7   6   5      633.55      688.12     58.55 o 
   8   6   5      410.88      286.88     51.13 o 
   9   6   5       54.76       83.20     36.04 o 
  10   6   5       94.62       65.71     35.13 o 
 -14   7   5       30.93       23.23     43.91 o 
 -13   7   5       53.45       -5.68     83.53 o 
 -12   7   5        0.86       37.08     55.42 o 
 -11   7   5        1.22       61.67     45.67 o 
 -10   7   5      335.94      287.66     44.50 o 
  -9   7   5       11.47       37.47     36.30 o 
  -8   7   5       34.17       76.11     22.64 o 
  -7   7   5        1.84      -22.64     23.03 o 
  -6   7   5        1.62       10.15     19.91 o 
  -5   7   5      550.94      506.62     30.83 o 
  -4   7   5       58.19       87.04     22.64 o 
  -3   7   5        0.32      -20.69     20.69 o 
  -2   7   5      124.66      107.34     22.25 o 
  -1   7   5      289.45      204.13     26.54 o 
   0   7   5     1121.55     1099.11     39.03 o 
   1   7   5      158.63      128.41     23.81 o 
   2   7   5       15.84       -5.07     21.47 o 
   3   7   5       12.21       23.03     20.69 o 
   4   7   5       82.56       65.57     24.59 o 
   5   7   5      594.54      728.71     54.64 o 
   6   7   5      268.64      248.24     43.32 o 
   7   7   5      339.18      392.26     58.94 o 
   8   7   5       18.72       15.22     34.74 o 
   9   7   5       15.24       -4.94     31.89 o 
  10   7   5       54.61       38.83     38.89 o 
 -13   8   5       22.90       35.33     34.08 o 
 -12   8   5        2.98      -27.32     48.96 o 
 -11   8   5      276.55      194.37     56.20 o 
 -10   8   5      100.44       91.72     36.69 o 
  -9   8   5      199.83      314.98     44.89 o 
  -8   8   5       92.94       47.62     21.08 o 
  -7   8   5        1.14      -23.42     23.42 o 
  -6   8   5      218.42      233.01     28.88 o 
  -5   8   5      664.32      740.81     35.52 o 
  -4   8   5      200.36      213.50     25.76 o 
  -3   8   5      500.38      566.34     31.62 o 
  -2   8   5     3099.45     3367.98    103.43 o 
  -1   8   5      154.65      145.20     24.20 o 
   0   8   5      318.15      335.28     26.93 o 
   1   8   5        2.81      -23.03     23.03 o 
   2   8   5     1891.56     2161.92     84.70 o 
   3   8   5      116.88      211.94     25.37 o 
   4   8   5        0.02       30.44     21.47 o 
   5   8   5       63.69       70.65     36.69 o 
   6   8   5       52.25       50.74     39.81 o 
   7   8   5       63.17       92.89     42.93 o 
   8   8   5       15.82       -4.68     52.69 o 
   9   8   5       21.11       21.91     39.81 o 
  10   8   5       16.06       27.56     46.73 o 
 -13   9   5      131.68      102.14     80.99 o 
 -12   9   5      407.10      555.13     73.57 o 
 -11   9   5      817.35      804.04     93.28 o 
 -10   9   5      280.40      340.74     49.96 o 
  -9   9   5      344.23      299.37     46.06 o 
  -8   9   5        3.83      -28.88     37.08 o 
  -7   9   5      491.32      253.70     33.18 o 
  -6   9   5     1584.15     1875.44     81.18 o 
  -5   9   5     1092.44     1194.35     42.54 o 
  -4   9   5      410.72      457.83     30.44 o 
  -3   9   5      113.69       94.45     23.81 o 
  -2   9   5       62.12       89.77     23.42 o 
  -1   9   5      855.25      844.24     36.69 o 
   0   9   5      948.47     1081.94     40.59 o 
   1   9   5      966.21     1083.89     40.98 o 
   2   9   5      286.57      312.25     30.83 o 
   3   9   5      647.72      658.06     33.96 o 
   4   9   5     1744.78     1671.31     73.77 o 
   5   9   5     1642.65     1754.44     76.50 o 
   6   9   5      220.07      229.50     44.10 o 
   7   9   5       60.81       35.91     46.45 o 
   8   9   5      209.29      137.64     57.18 o 
   9   9   5      232.06      272.63    127.63 o 
 -12  10   5       21.34       83.21     33.67 o 
 -11  10   5      156.30       92.26     85.28 o 
 -10  10   5      259.88      237.70     51.52 o 
  -9  10   5      500.76      651.43     57.77 o 
  -8  10   5      816.46      911.76     64.79 o 
  -7  10   5        1.07       49.57     43.32 o 
  -5  10   5      392.48      522.23     32.01 o 
  -4  10   5     1548.88     1752.10     74.16 o 
  -3  10   5     1727.20     1992.14     78.45 o 
  -2  10   5      319.78      527.70     33.18 o 
  -1  10   5       94.74      111.24     27.71 o 
   0  10   5      557.49      510.52     33.18 o 
   1  10   5     3206.96     3346.51     95.63 o 
   2  10   5      451.45      557.75     34.35 o 
   3  10   5      667.33      765.40     52.69 o 
   4  10   5      568.58      539.80     51.13 o 
   5  10   5      216.18      243.55     46.45 o 
   6  10   5      422.17      497.25     70.26 o 
   7  10   5       73.72      137.78     58.94 o 
   8  10   5      216.95      211.64     43.60 o 
   9  10   5        4.17      -12.42     39.77 o 
 -12  11   5        9.21        6.24     33.67 o 
 -11  11   5        8.37       36.44     34.01 o 
 -10  11   5        9.91      -26.54     50.35 o 
  -9  11   5       80.05      129.58     43.71 o 
  -8  11   5      443.01      461.74     52.30 o 
  -7  11   5      153.40      139.73     40.59 o 
  -6  11   5       10.68      -32.40     32.40 o 
  -5  11   5        0.13       28.10     40.20 o 
  -4  11   5       21.79       -3.12     18.73 o 
  -3  11   5        0.31      -21.86     21.86 o 
  -2  11   5      157.08      145.20     24.98 o 
  -1  11   5      157.89      202.96     26.54 o 
   0  11   5      279.80      238.48     26.15 o 
   1  11   5       80.12       17.56     47.23 o 
   2  11   5       15.04        5.46     32.40 o 
   3  11   5        1.69      -43.71     57.38 o 
   4  11   5       58.90       88.60     43.71 o 
   5  11   5      190.58      274.00     45.67 o 
   6  11   5       59.02      117.87     51.52 o 
   7  11   5        3.98       38.56     40.20 o 
   8  11   5        0.06      -10.68     34.34 o 
 -11  12   5        3.17       25.29     43.97 o 
 -10  12   5      108.19       43.68     35.33 o 
  -9  12   5      119.79      165.10     67.13 o 
  -8  12   5      370.13      461.74     65.96 o 
  -7  12   5       27.19       68.30     35.91 o 
  -6  12   5       71.98      153.00     60.11 o 
  -5  12   5       27.96       69.08     38.64 o 
  -4  12   5      338.82      382.50     44.50 o 
  -3  12   5      611.96      702.95     55.03 o 
  -2  12   5       14.51       11.32     54.64 o 
  -1  12   5       44.85       84.70     35.91 o 
   0  12   5       33.55      105.38     42.54 o 
   1  12   5      504.06      636.99     51.52 o 
   2  12   5      299.23      261.51     48.01 o 
   3  12   5       20.27       22.64     53.08 o 
   4  12   5       28.87        5.85     46.45 o 
   5  12   5       55.16      117.48     47.23 o 
   6  12   5       51.99      -31.94     36.29 o 
   7  12   5        8.13      -23.98     69.28 o 
   8  12   5       79.62       13.22     78.84 o 
 -11  13   5      126.33      150.48     39.67 o 
 -10  13   5       78.13       49.68     38.55 o 
  -9  13   5        1.28       29.50     27.13 o 
  -8  13   5       87.53      130.75     58.55 o 
  -7  13   5      436.55      566.73     56.99 o 
  -6  13   5     1205.90     1279.82     73.38 o 
  -5  13   5      615.26      702.17     55.81 o 
  -4  13   5      341.33      382.50     46.45 o 
  -3  13   5       17.55      -54.64     55.81 o 
  -2  13   5      805.04     1008.56     74.55 o 
  -1  13   5     1061.52     1221.67     67.91 o 
   0  13   5     1163.93     1246.65     65.57 o 
   1  13   5      457.95      487.11     53.86 o 
   2  13   5        0.21       69.87     49.57 o 
   3  13   5       39.88       96.41     45.67 o 
   4  13   5      298.63      344.25     49.18 o 
   5  13   5      349.72      309.87     82.16 o 
   6  13   5       35.01       63.98     44.39 o 
   7  13   5        8.37       -6.42     33.86 o 
 -10  14   5       12.85       18.87     37.18 o 
  -9  14   5      174.58      237.19     36.43 o 
  -8  14   5       15.10       71.74     28.94 o 
  -7  14   5        0.83      -37.86     37.86 o 
  -6  14   5       43.01      108.12     51.52 o 
  -5  14   5       68.69       32.40     40.98 o 
  -4  14   5       80.51       65.96     45.28 o 
  -3  14   5      218.02      298.59     57.77 o 
  -2  14   5      177.86      207.25     50.35 o 
  -1  14   5       12.77      -10.93     41.37 o 
   0  14   5        7.30      -21.86     37.08 o 
   1  14   5        6.10        0.39     59.33 o 
   2  14   5      107.98      176.42     48.79 o 
   3  14   5       30.50      104.21     68.30 o 
   4  14   5        2.98       29.58     33.92 o 
   5  14   5        8.32      -24.91     37.86 o 
   6  14   5       37.28      -25.47     34.97 o 
  -9  15   5        0.44      -23.82     47.42 o 
  -8  15   5       30.41       16.37     30.07 o 
  -7  15   5        6.38       42.72     36.88 o 
  -6  15   5       31.54       36.33     34.98 o 
  -5  15   5        3.58      -20.69     68.69 o 
  -4  15   5        9.25       70.26     56.20 o 
  -3  15   5       26.87       52.30     38.25 o 
  -2  15   5        1.95        1.95     43.71 o 
  -1  15   5       23.99       53.47     56.20 o 
   0  15   5      114.40       85.09     41.37 o 
   1  15   5       71.84       74.16     41.76 o 
   2  15   5       12.92       29.55     36.31 o 
   3  15   5       49.13      -14.82     37.47 o 
   4  15   5       34.18       44.55     40.43 o 
   5  15   5       12.31      -11.27     36.99 o 
  -8  16   5      246.95      194.61     41.34 o 
  -7  16   5      128.35      140.43     36.42 o 
  -6  16   5       13.53       46.63     32.79 o 
  -5  16   5      129.77      121.32     36.57 o 
  -4  16   5      109.55      173.91     35.30 o 
  -3  16   5      135.44      206.09     39.08 o 
  -2  16   5      202.35      255.41     49.90 o 
  -1  16   5       19.35       12.78     30.47 o 
   0  16   5       10.83       37.61     36.88 o 
   1  16   5        1.59      -27.37     27.37 o 
   2  16   5       19.58       35.13     59.72 o 
   3  16   5       13.39       -4.47     60.30 o 
   4  16   5        5.03      -12.58     51.13 o 
  -6  17   5      534.65      489.85    132.12 o 
  -5  17   5      241.43      226.53     43.52 o 
  -4  17   5        0.20       66.97     32.40 o 
  -3  17   5        1.14      -11.24     34.57 o 
  -2  17   5      363.82      274.53     41.05 o 
  -1  17   5     1240.31     1170.87     86.45 o 
   0  17   5      221.55       47.97     53.08 o 
   1  17   5       43.49       48.33     37.42 o 
   2  17   5       27.22       75.36     41.40 o 
  -3  18   5        1.29      -20.81     30.34 o 
  -2  18   5        5.63       56.18     33.05 o 
  -1  18   5        2.58       22.42     35.42 o 
 -14   0   6      379.83      334.67     77.09 o 
 -13   0   6      846.88      927.77     91.72 o 
 -12   0   6       45.96       95.24     45.67 o 
 -11   0   6       15.14       92.89     54.64 o 
 -10   0   6      489.07      393.43     49.96 o 
  -9   0   6     1446.28     1539.77     49.18 o 
  -8   0   6     2126.65     2248.57     83.14 o 
  -7   0   6     2520.42     2702.89     91.33 o 
  -6   0   6        3.28      -26.15     26.15 o 
  -5   0   6      281.71      193.98     26.15 o 
  -4   0   6       36.64       44.50     21.86 o 
  -3   0   6     4053.86     3916.37    112.41 o 
  -2   0   6      736.66      777.50     34.74 o 
  -1   0   6      246.19      227.55     26.15 o 
   0   0   6      363.78      451.20     30.05 o 
   1   0   6     4905.67     5237.56    131.14 o 
   2   0   6     3560.73     3554.94    106.94 o 
   3   0   6      812.88      757.59     36.69 o 
   4   0   6      496.66      522.62     33.18 o 
   5   0   6      497.45      231.45     35.13 o 
   6   0   6     1995.38     2094.01     81.96 o 
   7   0   6     1510.12     1830.55     81.57 o 
   8   0   6     1364.11     1456.24     79.62 o 
   9   0   6      201.87      269.28     52.50 o 
  10   0   6      297.43      334.80     70.84 o 
 -14   1   6       33.36      -23.42     23.42 o 
 -13   1   6       36.06       -1.84     45.05 o 
 -12   1   6      326.04      365.07     37.76 o 
 -11   1   6      164.55      271.91     38.49 o 
 -10   1   6      261.50      255.05     36.86 o 
  -9   1   6       26.13       14.24     16.00 o 
  -8   1   6       13.05        3.64     15.59 o 
  -7   1   6      934.20     1089.31     30.25 o 
  -6   1   6     2234.37     2325.45     64.98 o 
  -5   1   6      425.10      437.19     37.27 o 
  -4   1   6       23.40       46.06     14.35 o 
  -3   1   6       39.68       18.09     15.32 o 
  -2   1   6        8.23       17.91     14.76 o 
  -1   1   6      481.69      512.01     21.60 o 
   0   1   6     3893.19     4103.19     81.41 o 
   1   1   6      485.34      493.94     32.79 o 
   2   1   6      229.93      226.19     18.62 o 
   3   1   6       32.00       31.04     16.14 o 
   4   1   6      261.73      254.51     42.93 o 
   6   1   6      134.57      116.61     30.26 o 
   7   1   6       10.14       29.81     36.30 o 
   8   1   6       78.65       85.27     34.73 o 
   9   1   6       55.09       66.56     32.84 o 
  10   1   6      118.73      174.39     45.61 o 
 -14   2   6       14.49       -2.91     39.03 o 
 -13   2   6       17.29        8.15     28.32 o 
 -12   2   6       20.37        5.46     40.98 o 
 -11   2   6        0.51       32.40     39.42 o 
 -10   2   6        1.34       59.72     39.03 o 
  -9   2   6      232.08      146.76     27.32 o 
  -8   2   6      151.60      194.76     26.15 o 
  -7   2   6      130.43      156.90     25.76 o 
  -6   2   6      143.36      112.02     24.20 o 
  -5   2   6      277.78      286.88     26.93 o 
  -4   2   6       28.51       62.84     19.91 o 
  -3   2   6      399.51      375.09     28.10 o 
  -2   2   6        4.87       50.74     19.13 o 
  -1   2   6     1417.59     1509.33     49.96 o 
   0   2   6       79.39      107.73     22.25 o 
   1   2   6       58.98       75.72     21.86 o 
   2   2   6       49.96       -1.17     24.20 o 
   3   2   6        8.85       -2.73     21.08 o 
   4   2   6      169.95      157.69     27.32 o 
   5   2   6       15.88       62.06     33.96 o 
   6   2   6       15.16       74.94     38.25 o 
   7   2   6        3.98       38.64     46.45 o 
   8   2   6        1.26      -12.10     37.08 o 
   9   2   6       10.40      -12.95     32.45 o 
  10   2   6        9.51      -14.64     49.57 o 
 -14   3   6       11.05      -34.89     34.89 o 
 -13   3   6      126.62       14.33     80.01 o 
 -12   3   6       54.50       28.88     44.50 o 
 -11   3   6      942.45      973.82     67.52 o 
 -10   3   6     1324.02     1403.94     65.57 o 
  -9   3   6      247.63      249.02     28.10 o 
  -8   3   6      117.48      158.47     24.59 o 
  -7   3   6       10.56       33.57     21.47 o 
  -6   3   6     2552.23     2707.19     93.67 o 
  -5   3   6     1852.21     1905.10     54.25 o 
  -4   3   6      299.88      280.24     26.93 o 
  -3   3   6      302.05      226.77     25.37 o 
  -2   3   6      171.47      150.66     22.25 o 
  -1   3   6      544.87      493.74     29.66 o 
   0   3   6      645.52      658.45     32.79 o 
   1   3   6      790.90      805.60     35.52 o 
   2   3   6      417.18      438.32     30.05 o 
   3   3   6      483.39      506.23     31.22 o 
   4   3   6      423.97      427.78     32.40 o 
   5   3   6      170.09      147.15     52.69 o 
   6   3   6      138.70      176.03     43.32 o 
   7   3   6      189.60      125.68     66.74 o 
   8   3   6        4.17       44.10     47.62 o 
   9   3   6       70.74      125.87     48.30 o 
  10   3   6      109.94      105.50    134.66 o 
 -14   4   6      211.85      269.89     46.84 o 
 -13   4   6      100.76      145.81    101.87 o 
 -12   4   6       56.01      170.17     57.77 o 
 -11   4   6        4.50       59.33     55.81 o 
 -10   4   6      176.25      205.30     41.37 o 
  -9   4   6      745.13      370.40     38.64 o 
  -8   4   6     1805.52     2037.03     78.45 o 
  -7   4   6      867.01      843.85     37.47 o 
  -6   4   6      982.49     1079.21     40.59 o 
  -5   4   6      715.97      720.90     35.13 o 
  -4   4   6     1232.53     1275.14     40.98 o 
  -3   4   6     1207.80     1142.44     39.42 o 
  -2   4   6      928.00      926.20     36.69 o 
  -1   4   6      427.38      453.93     30.83 o 
   0   4   6     1022.32     1129.56     39.42 o 
   1   4   6      824.65      836.82     36.69 o 
   2   4   6      558.85      574.15     33.96 o 
   3   4   6      991.90     1056.57     41.76 o 
   4   4   6      102.33       84.31     24.59 o 
   5   4   6     1707.16     1636.57     76.11 o 
   6   4   6       64.41      113.58     41.37 o 
   7   4   6     1293.10     1434.78     76.11 o 
   8   4   6      576.70      758.76     64.79 o 
   9   4   6       93.13      121.92     39.88 o 
  10   4   6       31.28       -8.59     47.23 o 
 -14   5   6       28.69      -30.73     30.73 o 
 -13   5   6       19.13      -35.40     35.40 o 
 -12   5   6       24.51       -8.59     56.59 o 
 -11   5   6       52.91       84.70     39.81 o 
 -10   5   6       59.99      133.10     42.93 o 
  -9   5   6      202.71      201.01     36.30 o 
  -8   5   6      329.16      373.92     29.66 o 
  -7   5   6       20.71      -10.15     21.08 o 
  -6   5   6      189.53      250.58     26.93 o 
  -5   5   6      557.87      692.80     33.57 o 
  -4   5   6       56.89       98.36     21.86 o 
  -3   5   6      491.63      588.59     32.01 o 
  -2   5   6      202.72      224.82     24.59 o 
  -1   5   6     1160.27     1148.29     38.64 o 
   0   5   6      283.77      286.10     28.10 o 
   1   5   6        0.76      -20.69     21.86 o 
   2   5   6       66.91       55.81     26.15 o 
   3   5   6       47.28       67.52     23.03 o 
   4   5   6      498.10      234.19     28.10 o 
   5   5   6       32.70       17.56     34.74 o 
   6   5   6       61.92       58.55     44.10 o 
   7   5   6       46.34        1.17     56.20 o 
   8   5   6       80.83       75.26     25.24 o 
   9   5   6       90.64      176.41     85.87 o 
 -14   6   6        6.27       75.56     42.35 o 
 -13   6   6      107.81       97.19     34.60 o 
 -12   6   6       11.35       77.28     43.71 o 
 -11   6   6       54.05      105.77     46.45 o 
 -10   6   6       80.38      149.10     42.93 o 
  -9   6   6       55.90       48.01     33.57 o 
  -8   6   6       69.33       44.89     21.47 o 
  -7   6   6      317.15      384.85     30.44 o 
  -6   6   6       97.47       46.06     23.03 o 
  -5   6   6        2.44       33.96     20.69 o 
  -4   6   6      136.65      113.58     24.20 o 
  -3   6   6        1.32      -11.32     20.30 o 
  -2   6   6      413.60      454.32     30.44 o 
  -1   6   6      690.66      737.68     35.52 o 
   0   6   6        1.88        7.42     21.47 o 
   1   6   6      255.66      250.97     27.32 o 
   2   6   6        0.81      -20.69     20.69 o 
   3   6   6      344.06      398.12     32.01 o 
   4   6   6       79.36       67.91     39.03 o 
   5   6   6       44.54       48.40     36.69 o 
   6   6   6      187.34      154.56     44.89 o 
   7   6   6      210.20      191.25     50.35 o 
   8   6   6      267.64      148.52     45.29 o 
   9   6   6       24.47        6.58     38.32 o 
 -13   7   6      130.62       78.19     35.76 o 
 -12   7   6      504.80      536.76     53.28 o 
 -11   7   6      560.97      552.68     60.11 o 
 -10   7   6     1301.02     1500.74     78.84 o 
  -9   7   6      236.92      257.60     43.32 o 
  -8   7   6        3.51       79.62     44.50 o 
  -7   7   6      853.00      939.48     39.42 o 
  -6   7   6     2231.95     2393.77     89.38 o 
  -5   7   6     3692.01     3606.85    100.70 o 
  -4   7   6     1328.89     1297.39     45.28 o 
  -3   7   6       29.16       40.98     22.25 o 
  -2   7   6       24.94       15.61     21.08 o 
  -1   7   6     1003.03     1156.49     40.98 o 
   0   7   6     2445.78     2526.47     88.21 o 
   1   7   6      208.05      294.29     28.49 o 
   2   7   6       80.68       85.87     29.66 o 
   3   7   6      309.41      142.46     27.71 o 
   4   7   6      440.66      512.87     51.91 o 
   5   7   6      185.12      197.89     41.37 o 
   6   7   6      391.11      444.56     59.33 o 
   7   7   6       46.36        9.76     46.84 o 
   8   7   6      303.18      379.84     87.23 o 
   9   7   6      207.36      156.68    106.75 o 
 -13   8   6      485.05      406.55    127.83 o 
 -12   8   6       49.26       91.80     48.20 o 
 -11   8   6       56.27      103.43     46.45 o 
 -10   8   6       86.99      124.12     48.01 o 
  -9   8   6      655.33      715.44     61.28 o 
  -8   8   6      958.34     1097.55     62.84 o 
  -7   8   6     2036.40     2085.03     77.28 o 
  -6   8   6        2.65       12.88     21.08 o 
  -5   8   6      618.45      676.02     40.98 o 
  -4   8   6      620.06      614.74     34.35 o 
  -3   8   6     1517.78     1583.49     49.57 o 
  -2   8   6     2264.22     2348.10     83.53 o 
  -1   8   6      721.92      729.49     35.52 o 
   0   8   6      360.97      399.68     30.44 o 
   1   8   6      515.65      633.86     35.52 o 
   2   8   6      650.86      342.30     34.35 o 
   3   8   6     1084.40     1111.99     62.84 o 
   4   8   6      395.04      409.04     56.99 o 
   5   8   6       38.15       78.06     37.86 o 
   6   8   6       74.12       76.11     39.03 o 
   7   8   6       74.82       28.64     37.82 o 
   8   8   6      128.29      126.87     54.25 o 
 -12   9   6        1.15      -12.68     34.29 o 
 -11   9   6       28.21       41.38     39.73 o 
 -10   9   6      280.14      256.04     51.52 o 
  -9   9   6        5.70      -18.73     43.71 o 
  -8   9   6       51.71       19.52     50.35 o 
  -7   9   6       49.99      -23.03     41.37 o 
  -6   9   6       35.89      108.90     40.20 o 
  -5   9   6       80.92       87.82     22.64 o 
  -4   9   6      122.96      168.61     24.59 o 
  -3   9   6      197.05      176.03     26.15 o 
  -2   9   6      103.29      141.68     26.54 o 
  -1   9   6      161.16      206.08     25.76 o 
   0   9   6       47.07       46.45     21.08 o 
   1   9   6       20.52        7.81     23.42 o 
   2   9   6        0.81      -32.79     32.79 o 
   3   9   6       27.56       93.67     40.20 o 
   4   9   6       12.15       -9.37     40.98 o 
   5   9   6      468.48      604.59     55.81 o 
   6   9   6      129.80      107.73     47.23 o 
   7   9   6       75.80       77.00     33.80 o 
   8   9   6       55.05       74.79     35.34 o 
 -12  10   6       69.71       90.22     44.73 o 
 -11  10   6        0.41       -8.32     29.52 o 
 -10  10   6        2.19      -26.54     50.35 o 
  -9  10   6       87.87       55.42     47.62 o 
  -8  10   6      120.93       87.43     40.59 o 
  -7  10   6        0.88       21.86     38.25 o 
  -6  10   6       65.27       43.71     55.42 o 
  -5  10   6       32.76       11.32     37.86 o 
  -4  10   6        2.66      -44.10     44.10 o 
  -3  10   6        7.80        0.39     20.69 o 
  -2  10   6        1.24        8.20     18.73 o 
  -1  10   6       55.66      164.32     46.84 o 
   0  10   6      188.29      158.86     39.42 o 
   1  10   6      490.68      508.18     49.96 o 
   2  10   6      205.53      240.82     45.67 o 
   3  10   6       41.76       23.81     49.96 o 
   4  10   6       10.41      -32.01     41.76 o 
   5  10   6       25.71       41.76     49.57 o 
   6  10   6        0.57      -28.04     28.04 o 
   7  10   6       30.38       10.28     37.86 o 
   8  10   6       78.83      203.74     62.84 o 
 -11  11   6      385.96      311.28     96.02 o 
 -10  11   6      511.55      471.22    101.48 o 
  -9  11   6       58.70       59.72     55.42 o 
  -8  11   6        0.45      -19.13     45.28 o 
  -7  11   6       93.16       87.04     47.23 o 
  -6  11   6      495.40      586.24     54.25 o 
  -5  11   6      307.89      354.01     51.13 o 
  -4  11   6      395.23      515.60     64.79 o 
  -3  11   6        0.06       62.45     44.89 o 
  -2  11   6      790.72      727.93     53.47 o 
  -1  11   6        6.10       39.03     34.74 o 
   0  11   6      304.79      277.51     44.50 o 
   1  11   6      356.87      398.51     50.74 o 
   2  11   6      210.45      177.20     42.93 o 
   3  11   6      341.86      501.55     68.30 o 
   4  11   6      900.69     1072.57     72.21 o 
   5  11   6     1059.44     1137.41     45.02 o 
   6  11   6      147.45      113.14     62.64 o 
   7  11   6       33.02       19.86     40.04 o 
 -11  12   6        3.90      -39.81     39.81 o 
 -10  12   6      181.51      148.34     37.45 o 
  -9  12   6      519.52      530.22     45.29 o 
  -8  12   6      124.79      181.88     47.23 o 
  -7  12   6        3.08       17.17     41.37 o 
  -6  12   6        0.04       48.79     42.15 o 
  -5  12   6      105.17      112.02     42.54 o 
  -4  12   6      289.43      392.26     48.79 o 
  -3  12   6      542.46      628.40     55.03 o 
  -2  12   6      358.02      385.63     47.62 o 
  -1  12   6        8.19      100.70     36.30 o 
   0  12   6        8.87       54.25     40.59 o 
   1  12   6      145.33      217.01     53.47 o 
   2  12   6      106.91      198.28     55.03 o 
   3  12   6      314.79      395.38     52.69 o 
   4  12   6       78.30       58.16     41.37 o 
   5  12   6       20.63       -6.07     57.18 o 
   6  12   6       41.55       61.26     48.01 o 
 -10  13   6        5.72      -10.54     33.94 o 
  -9  13   6        0.13       -1.88     67.91 o 
  -8  13   6      131.99       54.69     30.33 o 
  -7  13   6       22.06      -16.78     45.28 o 
  -6  13   6      101.64      153.78     43.71 o 
  -5  13   6       49.55       67.91     39.42 o 
  -4  13   6        0.87      119.83     46.06 o 
  -3  13   6        6.17      -40.59     42.15 o 
  -2  13   6       68.23       35.52     40.20 o 
  -1  13   6       65.43      101.09     40.20 o 
   0  13   6        6.12      -11.32     54.64 o 
   1  13   6        0.81      -59.33     59.33 o 
   2  13   6      173.96      215.84     44.89 o 
   3  13   6       85.27       92.58     27.83 o 
   4  13   6       52.07       24.07     30.82 o 
   5  13   6        5.31       53.19     48.20 o 
   6  13   6       56.84      -23.03     58.55 o 
  -9  14   6      170.15       82.54     36.95 o 
  -8  14   6      264.88      205.69     41.52 o 
  -7  14   6      575.71      503.66     49.69 o 
  -6  14   6       48.11      -43.54     43.54 o 
  -5  14   6       15.40       73.38     43.32 o 
  -4  14   6        8.98       39.81     56.20 o 
  -3  14   6      252.37      242.77     49.96 o 
  -2  14   6      156.02      131.14     53.47 o 
  -1  14   6        2.79       41.76     38.25 o 
   0  14   6       44.07       28.10     47.23 o 
   1  14   6       56.58       59.33     42.54 o 
   2  14   6       46.04       94.07     37.69 o 
   3  14   6       19.99      -11.83     37.98 o 
   4  14   6       23.10       -7.16     32.39 o 
   5  14   6        5.35      -38.79     38.79 o 
  -8  15   6       13.44      -28.23     45.28 o 
  -7  15   6      198.02      124.83     88.01 o 
  -6  15   6      496.69      402.11     46.64 o 
  -5  15   6      408.77      398.63     43.31 o 
  -4  15   6      210.87      188.56     48.98 o 
  -3  15   6        4.41      -24.41     44.92 o 
  -2  15   6      133.18       28.73     31.87 o 
  -1  15   6      905.33      926.27    142.27 o 
   0  15   6      715.84      710.34    175.83 o 
   1  15   6       30.13      -12.88     32.79 o 
   2  15   6        0.65       30.93     36.16 o 
   3  15   6       26.46       -6.30     30.26 o 
  -6  16   6        0.04       37.02     38.25 o 
  -5  16   6       25.40       21.28     69.48 o 
  -4  16   6      291.94      244.10     60.11 o 
  -3  16   6      157.14      103.22     37.65 o 
  -2  16   6      185.18      125.79     42.44 o 
  -1  16   6       26.17        0.61     43.32 o 
   0  16   6       85.56      -35.62     35.62 o 
   1  16   6       30.86        8.50     33.94 o 
   2  16   6       35.99       30.56     40.69 o 
  -4  17   6       29.90       40.97     57.38 o 
  -3  17   6       23.80        5.13     45.94 o 
  -2  17   6        2.44      -31.46     31.46 o 
  -1  17   6       70.77       26.99     43.97 o 
 -14   1   7       11.80       -2.08     25.35 o 
 -13   1   7       11.79       30.01     25.35 o 
 -12   1   7       56.68       26.15     37.60 o 
 -11   1   7      274.42      301.85     38.01 o 
 -10   1   7      657.45      608.03     39.33 o 
  -9   1   7      431.17      368.44     42.93 o 
  -8   1   7       14.44        9.16     16.41 o 
  -7   1   7       66.09       88.51     18.93 o 
  -6   1   7      886.13      908.31     38.25 o 
  -5   1   7      254.25      300.38     20.77 o 
  -4   1   7      536.05      599.79     38.45 o 
  -3   1   7      147.01      190.37     18.35 o 
  -2   1   7      456.06      494.06     22.90 o 
  -1   1   7     2335.21     2343.22     63.89 o 
   0   1   7      507.56      501.45     23.57 o 
   1   1   7      485.70      549.96     39.81 o 
   2   1   7       19.75       17.93     34.74 o 
   3   1   7     1559.29     1158.83    427.00 o 
   4   1   7     1047.93     1117.80    100.50 o 
   5   1   7      721.48      818.86     48.93 o 
   6   1   7     1338.62     1574.88     58.35 o 
   7   1   7       64.88       59.78     38.16 o 
   8   1   7        2.21       -1.01     25.97 o 
   9   1   7       26.61        2.43     28.13 o 
 -14   2   7      215.22      143.69     43.96 o 
 -13   2   7      471.84      517.41     44.42 o 
 -12   2   7      538.44      416.46     63.62 o 
 -11   2   7       32.97       10.93     40.98 o 
 -10   2   7       67.70       43.71     66.74 o 
  -9   2   7      612.20      696.70     59.33 o 
  -8   2   7     1816.26     1812.99     76.50 o 
  -7   2   7     1876.69     2059.27     78.45 o 
  -6   2   7      328.93      315.37     32.79 o 
  -5   2   7       26.02      -22.64     22.64 o 
  -4   2   7      178.45      228.33     28.88 o 
  -3   2   7      448.67      448.08     33.96 o 
  -2   2   7     3126.85     3232.54     98.75 o 
  -1   2   7     1092.77     1050.32     41.37 o 
   0   2   7      204.74      210.77     26.93 o 
   1   2   7      522.04      626.45     37.08 o 
   2   2   7     1137.98     1140.09     44.10 o 
   4   2   7      244.74      206.86     47.62 o 
   5   2   7       21.87      -27.71     40.20 o 
   6   2   7       94.34      166.27     60.11 o 
   7   2   7      802.88      908.64     85.09 o 
   8   2   7      649.57      726.35     59.03 o 
   9   2   7      158.81       84.92     40.35 o 
 -14   3   7       34.51       86.47     41.83 o 
 -13   3   7        4.92       65.11     31.90 o 
 -12   3   7        2.46      101.48     42.54 o 
 -11   3   7      108.70      169.78     51.91 o 
 -10   3   7       12.46      109.68     42.93 o 
  -9   3   7       12.53       36.30     46.06 o 
  -8   3   7        3.66       38.25     21.86 o 
  -7   3   7      480.34      545.26     35.91 o 
  -6   3   7      513.99      592.88     35.52 o 
  -5   3   7      336.15      404.75     31.62 o 
  -4   3   7      637.53      719.73     36.69 o 
  -3   3   7      120.83      129.19     26.54 o 
  -2   3   7       20.59       16.39     24.59 o 
  -1   3   7      441.88      485.94     34.74 o 
   0   3   7     1553.56     1765.37     53.86 o 
   1   3   7      770.68      835.65     37.86 o 
   2   3   7      433.59      481.64     32.01 o 
   3   3   7      702.82      679.53     53.08 o 
   4   3   7       97.04      167.05     41.37 o 
   5   3   7      213.94      251.36     47.23 o 
   6   3   7      215.74      220.13     51.52 o 
   7   3   7       62.64       49.43     39.59 o 
   8   3   7        0.34       58.90     44.31 o 
 -14   4   7        0.98      -34.03     43.60 o 
 -13   4   7        9.14       49.70     44.67 o 
 -12   4   7       11.40       14.44     60.89 o 
 -11   4   7        1.05       15.22     38.64 o 
 -10   4   7       50.86        0.00     48.40 o 
  -9   4   7      393.04      258.78     51.52 o 
  -8   4   7      147.81      118.26     39.81 o 
  -7   4   7       10.06       -3.51     22.64 o 
  -6   4   7      252.72      187.35     30.83 o 
  -5   4   7        0.17       28.88     23.03 o 
  -4   4   7       20.48       15.22     23.81 o 
  -3   4   7       96.35       73.77     24.98 o 
  -2   4   7      270.19      280.24     30.05 o 
  -1   4   7       37.12      -12.88     26.15 o 
   0   4   7       52.02       -6.24     22.25 o 
   1   4   7        0.80      -18.73     22.64 o 
   2   4   7        0.64       -0.39     20.69 o 
   3   4   7        2.66       -1.17     34.74 o 
   4   4   7       36.71        0.39     46.45 o 
   5   4   7      409.99      489.06     73.38 o 
   6   4   7       16.66       28.10     56.59 o 
   7   4   7       13.18      -35.37     69.48 o 
   8   4   7        1.54       28.81     44.10 o 
 -13   5   7       34.10      -33.18     33.18 o 
 -12   5   7       32.73      -24.28     35.57 o 
 -11   5   7      246.83      275.17     68.30 o 
 -10   5   7      362.12      381.72     53.08 o 
  -9   5   7       15.33       19.52     40.59 o 
  -8   5   7        0.05        4.29     35.13 o 
  -7   5   7      604.13      319.66     35.52 o 
  -6   5   7      826.80      911.37     40.20 o 
  -5   5   7      542.24      596.39     34.35 o 
  -4   5   7     1061.43     1250.94     43.71 o 
  -3   5   7        3.54        7.42     23.81 o 
  -2   5   7      514.42      608.88     35.91 o 
  -1   5   7     1263.02     1333.30     46.06 o 
   0   5   7     1411.75     1545.24     46.45 o 
   1   5   7      425.87      489.06     32.40 o 
   2   5   7       35.56       31.22     40.59 o 
   3   5   7      682.59      636.99     55.42 o 
   4   5   7      128.10      249.02     71.04 o 
   5   5   7       21.14       72.99     44.89 o 
   6   5   7      127.27      162.76     51.91 o 
   7   5   7       40.00       73.08     46.45 o 
   8   5   7       48.48       54.68     69.08 o 
 -13   6   7       57.82       76.27     42.20 o 
 -12   6   7      189.33      242.38     56.40 o 
 -11   6   7       64.66      149.10     70.65 o 
 -10   6   7      102.87      184.62     61.28 o 
  -9   6   7       28.77       25.76     46.06 o 
  -8   6   7      306.96      369.23     51.13 o 
  -7   6   7     2076.85     2234.91     80.01 o 
  -6   6   7        6.85       -8.20     23.81 o 
  -5   6   7      160.65       58.55     28.10 o 
  -4   6   7      868.53      968.36     41.37 o 
  -3   6   7     1285.94     1457.42     46.45 o 
  -2   6   7      944.23     1055.79     42.15 o 
  -1   6   7       84.42       16.78     27.32 o 
   0   6   7      351.79      394.21     30.83 o 
   2   6   7      764.79      916.45     57.77 o 
   3   6   7      890.10     1020.66     72.60 o 
   4   6   7        2.80      110.46     42.15 o 
   5   6   7       46.28       19.52     49.18 o 
   6   6   7      306.60      287.66     62.06 o 
   7   6   7      264.18      287.87     43.39 o 
   8   6   7      220.46      230.12     49.17 o 
 -13   7   7        0.44       14.16     40.84 o 
 -12   7   7        0.54       13.77     37.08 o 
 -11   7   7      152.18      172.91     53.08 o 
 -10   7   7       95.60      107.73     48.01 o 
  -9   7   7        0.12       -4.29     42.93 o 
  -8   7   7       67.66       46.45     40.20 o 
  -7   7   7      427.75      337.23     47.23 o 
  -6   7   7       24.83      129.58     56.59 o 
  -5   7   7        1.16       12.49     21.08 o 
  -4   7   7      225.19      275.17     30.83 o 
  -3   7   7      248.83      257.99     32.40 o 
  -2   7   7        1.16       10.54     22.64 o 
  -1   7   7      324.01      312.64     33.18 o 
   0   7   7       39.09       -7.03     19.91 o 
   1   7   7       16.17       65.96     35.52 o 
   2   7   7       86.97      144.02     41.37 o 
   3   7   7       53.44       35.52     43.71 o 
   4   7   7       54.64        4.68     43.32 o 
   5   7   7        2.48      -42.15     65.96 o 
   6   7   7      252.92      211.99     83.72 o 
   7   7   7      169.26      166.65     51.65 o 
 -12   8   7       24.89       47.85     38.84 o 
 -11   8   7       61.94       34.05     51.13 o 
 -10   8   7        4.22       48.40     50.74 o 
  -9   8   7       10.74       68.69     44.10 o 
  -8   8   7      256.65      212.72     52.30 o 
  -7   8   7        0.89      -12.88     37.08 o 
  -6   8   7      109.09      118.65     41.37 o 
  -5   8   7        3.41       53.08     55.03 o 
  -4   8   7        1.56       69.08     49.18 o 
  -3   8   7       20.32       62.06     36.30 o 
  -2   8   7       78.48       81.18     37.08 o 
  -1   8   7      988.96      935.96     60.89 o 
   0   8   7        5.68      -31.62     60.50 o 
   1   8   7      218.37      180.71     60.11 o 
   2   8   7        9.21       72.60     44.10 o 
   3   8   7       10.82       12.10     44.50 o 
   4   8   7      327.01      318.49     53.86 o 
   5   8   7        0.05      -12.49     42.15 o 
   6   8   7        2.35       -5.31     37.86 o 
   7   8   7       49.67       67.38     52.79 o 
 -12   9   7       84.60       84.58     44.03 o 
 -11   9   7      201.65      178.92     39.29 o 
 -10   9   7      735.21      830.11     43.35 o 
  -9   9   7      461.09      514.04     60.89 o 
  -8   9   7       82.03       28.88     51.13 o 
  -7   9   7       43.58       62.45     60.89 o 
  -6   9   7       38.09       76.89     42.54 o 
  -5   9   7      251.16      357.91     53.86 o 
  -4   9   7      448.00      475.79     57.77 o 
  -3   9   7        4.43       -7.42     33.96 o 
  -2   9   7       44.60       38.64     44.10 o 
  -1   9   7      120.86      114.36     48.79 o 
   0   9   7      406.24      553.46     55.03 o 
   1   9   7       20.85       84.31     63.62 o 
   2   9   7       34.25       64.79     48.79 o 
   3   9   7      189.41      302.88     59.72 o 
   4   9   7      473.43      656.50     63.62 o 
   5   9   7      869.97      963.54     80.40 o 
   6   9   7      528.01      565.50     54.64 o 
   7   9   7       83.17       -2.11     40.41 o 
 -11  10   7       23.69       -3.32     33.61 o 
 -10  10   7       34.67       17.88     48.79 o 
  -9  10   7      140.97       89.38     50.35 o 
  -8  10   7      137.95      154.95     52.69 o 
  -7  10   7       89.65      101.09     54.25 o 
  -6  10   7       10.24       27.71     45.67 o 
  -5  10   7      555.27      482.81     60.11 o 
  -4  10   7      195.60      208.82     52.30 o 
  -3  10   7      230.36      374.70     51.13 o 
  -2  10   7      352.10      443.00     50.74 o 
  -1  10   7        1.41      106.16     46.45 o 
   0  10   7      464.95      451.20     49.18 o 
   1  10   7      140.27      202.96     55.42 o 
   2  10   7      706.20     1009.73     80.40 o 
   3  10   7      524.30      729.88     65.57 o 
   4  10   7      123.56      151.84     30.02 o 
   5  10   7        7.56       34.34     37.33 o 
   6  10   7       89.12      168.74     46.84 o 
 -11  11   7        5.12       18.00     50.94 o 
 -10  11   7        0.09       -5.63     32.26 o 
  -9  11   7        4.42       64.24     36.81 o 
  -8  11   7       58.85       53.86     64.01 o 
  -7  11   7       46.73       51.52     50.35 o 
  -6  11   7       41.60      -17.56     49.96 o 
  -5  11   7       46.15       37.86     45.28 o 
  -4  11   7        0.08      -14.44     50.35 o 
  -3  11   7       73.09       87.82     39.81 o 
  -2  11   7       39.72       21.08     45.67 o 
  -1  11   7       34.34       26.15     57.38 o 
   0  11   7       51.99       46.45     37.08 o 
   1  11   7        7.75      -21.08     38.64 o 
   2  11   7      111.90       30.05     72.60 o 
   3  11   7       64.90      140.90     46.45 o 
   4  11   7        3.54       72.76     37.72 o 
   5  11   7       28.35      108.28     36.01 o 
 -10  12   7        0.83       35.59     98.36 o 
  -9  12   7      161.71       86.98     91.92 o 
  -8  12   7      187.61       79.89     35.44 o 
  -7  12   7      131.21      321.62     63.23 o 
  -6  12   7       30.70       90.16     71.82 o 
  -5  12   7        4.79       97.97     47.62 o 
  -4  12   7       76.05      131.92     49.96 o 
  -3  12   7       68.87       50.74     44.50 o 
  -2  12   7      140.72      183.45     46.45 o 
  -1  12   7        9.27       12.88     50.74 o 
   0  12   7      120.70      126.46     60.89 o 
   1  12   7       93.28      -38.25     42.93 o 
   2  12   7      389.68      466.93     49.05 o 
   3  12   7      237.69      219.54     54.84 o 
   4  12   7       11.03       16.18     45.63 o 
   5  12   7       14.15      102.92     50.55 o 
  -9  13   7       90.15       78.83     42.12 o 
  -8  13   7        1.89      -12.70     30.73 o 
  -7  13   7       80.43       20.22     95.82 o 
  -6  13   7      206.84      276.51     92.70 o 
  -5  13   7      778.17      896.54     69.48 o 
  -4  13   7      330.82      570.63     71.04 o 
  -3  13   7       11.59       10.54     53.86 o 
  -2  13   7       58.99       -8.59     54.25 o 
  -1  13   7      428.01      522.23     69.08 o 
   0  13   7      548.91      600.58     90.09 o 
   1  13   7      222.38      132.55     43.32 o 
   2  13   7      151.22       92.02     45.08 o 
   3  13   7       31.47       28.23     38.54 o 
   4  13   7      190.82      167.02     43.84 o 
  -8  14   7       27.91       16.39     49.18 o 
  -7  14   7        1.08       87.04     51.91 o 
  -6  14   7        1.29      -13.66     46.45 o 
  -5  14   7        0.37       23.42     40.98 o 
  -4  14   7      159.96       -8.20     56.59 o 
  -3  14   7      295.88      158.86     56.20 o 
  -2  14   7      120.80      195.55     51.13 o 
  -1  14   7       20.66       76.50     42.15 o 
   0  14   7        4.09       68.89     37.26 o 
   1  14   7       52.53      -11.87     31.88 o 
   2  14   7      121.45       60.57     40.59 o 
   3  14   7      152.36       74.48     49.52 o 
  -6  15   7       32.38       65.18     46.84 o 
  -5  15   7       22.91       43.71     44.89 o 
  -4  15   7        0.03       73.77     51.91 o 
  -3  15   7        9.76       72.21     51.91 o 
  -2  15   7        3.08       29.27     58.94 o 
  -1  15   7       11.37      111.24     48.40 o 
   0  15   7       59.57       36.69     46.84 o 
   1  15   7       10.24       18.30     41.73 o 
  -3  16   7      155.92      100.70     56.20 o 
  -2  16   7       72.90        5.07     50.74 o 
 -13   0   8       90.12      101.48     65.18 o 
 -12   0   8      240.94      199.84     54.64 o 
 -11   0   8        5.31      -37.47     49.96 o 
 -10   0   8       81.92       90.55     58.16 o 
  -9   0   8      309.38      192.42     53.08 o 
  -8   0   8     2160.73     2087.77     85.87 o 
  -7   0   8      183.92      137.78     45.67 o 
  -6   0   8       93.27       65.57     22.64 o 
  -5   0   8        0.06       15.61     21.86 o 
  -4   0   8      405.95      377.43     33.57 o 
  -3   0   8       67.59       39.42     28.10 o 
  -2   0   8     2866.15     2864.09     92.50 o 
  -1   0   8     1133.13     1148.29     44.89 o 
   0   0   8       29.28       40.20     21.86 o 
   1   0   8      147.78       55.42     40.98 o 
   2   0   8      235.55      121.00     53.86 o 
   3   0   8      548.22      617.47     63.23 o 
   4   0   8      408.65      423.10     78.06 o 
   5   0   8      225.02      202.57     57.77 o 
   6   0   8        6.21      -20.69     42.93 o 
   7   0   8      262.78      122.17     81.18 o 
 -13   1   8       36.94      103.09     48.76 o 
 -12   1   8        2.70      -15.87     33.27 o 
 -11   1   8       18.27       41.24     48.20 o 
 -10   1   8       39.83       63.03     36.37 o 
  -9   1   8      425.16      412.23     38.92 o 
  -8   1   8      133.07      139.38     29.64 o 
  -7   1   8       91.94      121.53     28.97 o 
  -6   1   8       62.34       18.38     28.49 o 
  -5   1   8      307.14      290.74     21.52 o 
  -4   1   8        6.21       28.52     16.14 o 
  -3   1   8        9.37      -15.78     15.78 o 
  -2   1   8        7.88       52.85     28.30 o 
  -1   1   8      172.10      155.97     19.42 o 
   0   1   8      121.38       85.93     20.39 o 
   1   1   8      307.41      294.87     34.45 o 
   2   1   8      143.58      116.57     33.57 o 
   3   1   8      218.85      160.25     34.61 o 
   4   1   8        0.96        7.63     49.18 o 
   5   1   8      210.88      130.22     38.35 o 
   6   1   8      192.62      184.38    136.22 o 
   7   1   8       59.27       77.96     46.20 o 
 -13   2   8       17.75      -33.18     45.28 o 
 -12   2   8        8.26       72.21     45.28 o 
 -11   2   8       54.27      -19.91     41.76 o 
 -10   2   8       64.17      -31.22     51.52 o 
  -9   2   8        0.43       -6.64     37.08 o 
  -8   2   8       13.74       50.74     38.25 o 
  -7   2   8       23.72       19.52     36.30 o 
  -6   2   8        6.25       20.69     33.18 o 
  -5   2   8        4.32       -2.34     23.03 o 
  -4   2   8      137.67       70.26     27.32 o 
  -3   2   8       75.30        9.37     40.20 o 
  -2   2   8       61.25       26.15     24.20 o 
  -1   2   8       64.56       41.76     25.37 o 
   0   2   8      171.21      105.38     48.01 o 
   1   2   8       88.16       55.81     42.54 o 
   2   2   8       93.87       90.94     42.15 o 
   3   2   8      175.28       71.04     51.13 o 
   4   2   8        4.07       69.87     55.81 o 
   5   2   8       46.37      -22.64     47.23 o 
   6   2   8       13.10       -5.07     73.77 o 
   7   2   8       42.15        3.51     47.23 o 
 -13   3   8       24.90       33.96     45.28 o 
 -12   3   8        6.86       18.34     62.06 o 
 -11   3   8      206.27      104.21     54.64 o 
 -10   3   8      368.60      503.11     56.20 o 
  -9   3   8      441.72      482.42     55.03 o 
  -8   3   8      121.39      140.90     44.50 o 
  -7   3   8      264.75      200.62     59.33 o 
  -6   3   8      116.54       94.45     41.37 o 
  -5   3   8      724.81      381.33     37.08 o 
  -4   3   8      953.62      965.63     41.76 o 
  -3   3   8      269.39      252.92     29.27 o 
  -2   3   8      378.12      330.98     31.22 o 
   0   3   8      979.94     1037.83     69.08 o 
   1   3   8      625.43      672.89     56.59 o 
   2   3   8      214.49      321.22     69.87 o 
   3   3   8      318.68      285.32     55.81 o 
   4   3   8      127.65      180.32     52.30 o 
   5   3   8      244.28      241.21     57.77 o 
   6   3   8      149.46       15.61     69.08 o 
   7   3   8       93.36        3.51     69.87 o 
 -13   4   8       69.70       89.38     52.69 o 
 -12   4   8      206.11       52.30     58.94 o 
 -11   4   8       27.27       69.87     48.79 o 
 -10   4   8       80.65       41.76     46.84 o 
  -9   4   8      153.83       23.81     52.69 o 
  -8   4   8      337.33      313.03     55.03 o 
  -7   4   8     1068.63      995.68     71.82 o 
  -6   4   8       80.13       25.76     46.84 o 
  -5   4   8      136.34      120.61     46.06 o 
  -4   4   8      309.88      156.12     28.49 o 
  -3   4   8     2529.50     2435.53     84.70 o 
  -2   4   8     2538.78     2720.85     85.09 o 
  -1   4   8      214.92      163.93     44.50 o 
   0   4   8       50.23       29.66     40.98 o 
   1   4   8      216.38       80.01     46.06 o 
   2   4   8     1671.56     1608.08     79.62 o 
   3   4   8      813.68      666.65     84.70 o 
   4   4   8      246.33      333.71     69.48 o 
   5   4   8      198.46      143.63     60.50 o 
   6   4   8      183.17       32.40     52.30 o 
   7   4   8      160.28      -72.99     72.99 o 
 -13   5   8       26.45       72.60     55.42 o 
 -12   5   8       30.78       14.83     50.74 o 
 -11   5   8       13.63      -10.15     58.94 o 
 -10   5   8       61.12       -5.85     60.50 o 
  -9   5   8      157.34       72.99     47.62 o 
  -8   5   8       25.80       76.89     42.54 o 
  -7   5   8       11.60      -42.93     45.28 o 
  -6   5   8       55.82       37.08     40.59 o 
  -5   5   8       14.74       93.67     56.99 o 
  -4   5   8      123.12       79.62     46.84 o 
  -3   5   8      196.94      186.57     48.40 o 
  -2   5   8      631.94      659.62     53.47 o 
  -1   5   8      100.54      127.63     44.10 o 
   0   5   8      243.84      176.03     47.62 o 
   1   5   8      327.17      264.24     51.13 o 
   2   5   8      319.55      318.10     50.35 o 
   3   5   8       60.89       49.57     57.77 o 
   4   5   8       29.70      -33.18     44.10 o 
   5   5   8       43.30       95.63     53.47 o 
   6   5   8      114.90       19.13     45.28 o 
   7   5   8       96.93       58.16     60.50 o 
 -12   6   8        6.30       31.62     56.59 o 
 -11   6   8        0.76       10.15     49.96 o 
 -10   6   8        6.71       81.18     59.72 o 
  -9   6   8       23.77       33.57     42.15 o 
  -8   6   8       26.73      -16.00     40.20 o 
  -7   6   8       73.03       18.34     64.01 o 
  -6   6   8      112.21      124.51     62.45 o 
  -5   6   8      266.03       46.06     48.40 o 
  -4   6   8       71.95       44.10     38.25 o 
  -3   6   8        5.63      -39.81     39.81 o 
  -2   6   8      285.63      207.25     55.81 o 
  -1   6   8       73.69       57.38     48.01 o 
   0   6   8       18.61        0.39     39.42 o 
   1   6   8       94.45       10.15     50.35 o 
   2   6   8      115.91      170.96     65.57 o 
   3   6   8        5.87       78.45     57.38 o 
   4   6   8      432.74      401.24     65.18 o 
   5   6   8      188.14       -2.73     42.54 o 
   6   6   8        2.01      129.58     55.42 o 
 -12   7   8       12.83       27.71     59.72 o 
 -11   7   8       74.70       23.03     44.50 o 
 -10   7   8      129.45       42.93     48.40 o 
  -9   7   8      161.11      145.20     57.38 o 
  -8   7   8       20.71       38.25     44.10 o 
  -7   7   8      481.11      511.70     57.38 o 
  -6   7   8      611.11      706.46     60.11 o 
  -5   7   8      228.43      214.67     51.91 o 
  -4   7   8      623.27      728.32     62.45 o 
  -3   7   8      436.79      480.47     52.69 o 
  -2   7   8      132.24      120.22     47.62 o 
  -1   7   8      980.04     1144.00     67.52 o 
   0   7   8      253.08      342.69     59.33 o 
   1   7   8      695.41      695.14     60.89 o 
   2   7   8        1.22       19.52     51.52 o 
   3   7   8        7.38       39.42     62.45 o 
   4   7   8       10.64       37.08     44.10 o 
   5   7   8      207.46      142.85     60.89 o 
   6   7   8       92.83       43.71     53.86 o 
 -11   8   8        5.55       -5.85     46.84 o 
 -10   8   8        9.08      -45.28     46.06 o 
  -9   8   8        2.63       24.59     50.35 o 
  -8   8   8      247.21      196.33     56.99 o 
  -7   8   8      649.77      653.77     66.74 o 
  -6   8   8      134.43      129.58     49.18 o 
  -5   8   8       95.41       19.13     43.32 o 
  -4   8   8      355.63      407.87     51.91 o 
  -3   8   8      536.15      440.27     58.94 o 
  -2   8   8      793.70      809.89     65.18 o 
  -1   8   8      125.08      172.91     49.57 o 
   0   8   8        0.06       21.86     38.64 o 
   1   8   8      183.44      187.35     54.64 o 
   2   8   8      531.38      482.03     75.33 o 
   3   8   8      293.30      344.64     57.38 o 
   4   8   8      330.91      113.58     66.35 o 
   5   8   8       48.54       -5.46     44.10 o 
 -11   9   8       26.79       56.99     64.01 o 
 -10   9   8       29.63      -42.15     42.15 o 
  -9   9   8        0.09      -33.96     33.96 o 
  -8   9   8        2.40      -44.50     44.50 o 
  -7   9   8       28.51      -65.18     65.18 o 
  -6   9   8       19.19       -7.81     42.93 o 
  -5   9   8        5.41       35.13     42.93 o 
  -4   9   8       15.64       44.10     37.47 o 
  -3   9   8       13.67       43.32     42.15 o 
  -2   9   8        2.10       34.35     42.15 o 
  -1   9   8       18.89      -42.93     54.25 o 
   0   9   8        3.69      108.51     53.47 o 
   1   9   8       16.20       37.86     50.74 o 
   2   9   8       14.34       32.40     56.20 o 
   3   9   8       37.73      -59.72     60.11 o 
   4   9   8       55.38       67.91     54.64 o 
   5   9   8        0.28      -12.49     46.45 o 
 -10  10   8        8.91      108.51     55.03 o 
  -9  10   8      192.55       40.20     53.08 o 
  -8  10   8       68.44       23.42     51.91 o 
  -7  10   8       20.99       33.96     65.96 o 
  -6  10   8       33.63       70.65     50.74 o 
  -5  10   8        7.66       28.49     56.20 o 
  -4  10   8       90.01       56.99     44.10 o 
  -3  10   8      100.11      131.53     49.96 o 
  -2  10   8      141.53      159.64     51.91 o 
  -1  10   8      349.35      280.24     59.33 o 
   0  10   8       20.48       14.44     46.45 o 
   1  10   8        0.62      -65.57     65.57 o 
   2  10   8       75.98      -37.08     53.08 o 
   3  10   8      226.21      140.90     56.99 o 
   4  10   8      177.60       64.79     55.81 o 
 -10  11   8      233.21       49.96     53.08 o 
  -9  11   8      236.97       56.99     62.84 o 
  -8  11   8       42.98       53.08     44.10 o 
  -7  11   8       39.06       48.40     45.67 o 
  -6  11   8      136.94      102.68    116.12 o 
  -5  11   8      505.84      765.79     72.21 o 
  -4  11   8      236.76      314.59     76.11 o 
  -3  11   8       42.75       50.74     54.64 o 
  -2  11   8       45.92      115.14     56.20 o 
  -1  11   8      438.82      476.96     60.89 o 
   0  11   8      368.58      482.22    129.97 o 
   1  11   8      129.17       37.86     53.08 o 
   2  11   8      197.37      193.20     81.57 o 
   3  11   8        2.90       80.79     54.25 o 
   4  11   8      459.20      481.64     92.89 o 
  -9  12   8      119.12       37.47     51.52 o 
  -8  12   8       95.16      -22.25     47.23 o 
  -7  12   8       17.33       35.13     56.59 o 
  -6  12   8       25.19       15.22     47.23 o 
  -5  12   8        3.19      -46.06     46.06 o 
  -4  12   8      221.50      253.31     74.55 o 
  -3  12   8      278.15       58.55     62.06 o 
  -2  12   8       57.26       38.25     56.59 o 
  -1  12   8       34.33      -37.47     51.52 o 
   0  12   8        0.28       40.20     49.57 o 
   1  12   8       98.39       44.50     49.18 o 
   2  12   8      199.38      190.86     69.08 o 
   3  12   8      284.49      171.35     60.50 o 
  -7  13   8       31.47       24.20     48.01 o 
  -6  13   8      208.35      137.78     56.99 o 
  -5  13   8       94.12      -53.86     54.25 o 
  -4  13   8       41.32       30.83     47.23 o 
  -3  13   8        0.08       60.50     57.77 o 
  -2  13   8        9.76      -16.39     43.71 o 
  -1  13   8       38.77      121.78     50.74 o 
   0  13   8       36.14       17.56     41.76 o 
   1  13   8       72.58       46.84     55.81 o 
  -6  14   8       62.05       91.72     49.57 o 
  -5  14   8       15.50      -23.42     51.91 o 
  -4  14   8        7.63      -28.88     53.47 o 
  -3  14   8       55.70       55.81     51.13 o 
  -2  14   8      163.53        1.95     55.81 o 
  -1  14   8       48.40       84.70     54.25 o 
   0  14   8        0.86       95.24     49.96 o 
 -12   1   9       44.43       69.46     50.55 o 
 -11   1   9      112.48      -15.05     34.29 o 
 -10   1   9      139.96      135.06     52.11 o 
  -9   1   9      356.91      276.31     40.02 o 
  -8   1   9      124.20       92.45     30.94 o 
  -7   1   9       59.92      -11.13     30.79 o 
  -6   1   9      121.51      136.19     31.45 o 
  -5   1   9      194.46      251.81     78.84 o 
  -4   1   9      515.56      558.55     55.42 o 
  -3   1   9        1.62        1.00     39.42 o 
  -2   1   9      278.12      270.27     52.11 o 
  -1   1   9      127.02       84.19     31.22 o 
   0   1   9      353.01      352.12     37.06 o 
   1   1   9      167.41      197.42     32.26 o 
   2   1   9        5.31       51.52     35.35 o 
   3   1   9       26.92       14.65     60.69 o 
   4   1   9      186.63       81.95     46.14 o 
   5   1   9      470.13      391.16     57.57 o 
 -12   2   9      101.13      -10.93     50.35 o 
 -11   2   9       84.01       26.15     56.59 o 
 -10   2   9        7.02      -11.32     47.62 o 
  -9   2   9      281.12      150.66     49.57 o 
  -8   2   9      713.33      747.83     79.23 o 
  -7   2   9      464.01      321.62     60.11 o 
  -6   2   9      193.91      190.08     67.52 o 
  -5   2   9       42.29        5.46     39.81 o 
  -4   2   9        2.85       15.22     35.52 o 
  -3   2   9      646.45      662.75     62.45 o 
  -2   2   9      690.74      545.26     60.11 o 
  -1   2   9      487.73      451.20     53.47 o 
   0   2   9      164.04      232.23     51.13 o 
   1   2   9       29.82       73.77     51.13 o 
   2   2   9      144.11      121.39     44.10 o 
   3   2   9       57.56       32.01     50.74 o 
   4   2   9      260.09      251.75     71.82 o 
   5   2   9       25.22       56.20     48.40 o 
 -12   3   9        4.95      -33.96     45.28 o 
 -11   3   9        1.01       31.22     41.37 o 
 -10   3   9       12.05      -31.62     40.98 o 
  -9   3   9       41.57       69.48     44.89 o 
  -8   3   9       60.37       70.26     47.23 o 
  -7   3   9        6.59       88.21     58.55 o 
  -6   3   9      183.80      244.33     43.32 o 
  -5   3   9      246.39      227.16     46.84 o 
  -4   3   9       77.47      191.25     40.20 o 
  -3   3   9       52.86       85.09     43.32 o 
  -2   3   9        0.50       -3.12     37.86 o 
  -1   3   9       40.44       67.52     62.84 o 
   0   3   9       33.06       43.71     39.42 o 
   1   3   9      158.03      190.08     47.62 o 
   2   3   9      260.67      363.77     72.21 o 
   3   3   9       64.15       65.57     41.37 o 
   4   3   9       74.54       17.95     66.74 o 
   5   3   9        0.63      -30.83     51.13 o 
 -12   4   9       48.57      -12.10     47.62 o 
 -11   4   9       50.60       30.05     46.06 o 
 -10   4   9        4.17      -39.81     39.81 o 
  -9   4   9       30.46       50.74     38.25 o 
  -8   4   9       29.20       24.20     40.59 o 
  -7   4   9        4.33      -33.57     40.98 o 
  -6   4   9        7.78      -36.30     44.89 o 
  -5   4   9      183.20      195.15     47.62 o 
  -4   4   9      137.24      218.18     46.45 o 
  -3   4   9        0.57       44.10     39.81 o 
  -2   4   9       16.86       38.25     36.69 o 
  -1   4   9       43.73       36.30     42.93 o 
   0   4   9      172.82      161.20     44.89 o 
   1   4   9        4.97      -31.62     44.50 o 
   2   4   9        0.27      -15.22     37.08 o 
   3   4   9        6.25      -56.59     56.59 o 
   4   4   9      103.59      -68.30     68.30 o 
   5   4   9      115.57       37.47     55.03 o 
 -12   5   9      130.41      162.76     62.06 o 
 -11   5   9      109.75      153.78     50.74 o 
 -10   5   9      164.15      104.60     56.99 o 
  -9   5   9      281.16      394.60     62.84 o 
  -8   5   9        2.21        5.85     55.03 o 
  -7   5   9      355.63      388.36     71.04 o 
  -6   5   9      519.20      612.40     60.89 o 
  -5   5   9      819.33      831.75     63.23 o 
  -4   5   9     1822.26     1819.62     81.18 o 
  -3   5   9     1541.63     1484.74     78.06 o 
  -2   5   9        2.95       -0.78     48.01 o 
  -1   5   9      300.18      320.83     49.57 o 
   0   5   9      425.94      430.12     57.38 o 
   1   5   9      756.78      645.57     64.79 o 
   2   5   9      255.97      353.23     67.91 o 
   3   5   9       49.34       22.64     78.06 o 
   4   5   9        1.37      -61.67     61.67 o 
   5   5   9        4.42       47.62     62.84 o 
 -11   6   9        0.57       46.84     42.54 o 
 -10   6   9        6.08      -54.25     54.25 o 
  -9   6   9       32.85       60.11     70.26 o 
  -8   6   9      230.72       92.50     71.43 o 
  -7   6   9      370.79      394.60     53.86 o 
  -6   6   9      532.21      448.86     66.74 o 
  -5   6   9        1.86       10.15     64.01 o 
  -4   6   9      190.93      154.56     47.23 o 
  -3   6   9     1253.18     1042.13     67.13 o 
  -2   6   9      612.83      546.43     59.72 o 
  -1   6   9      276.88      307.95     65.18 o 
   0   6   9      132.00      135.44     49.57 o 
   1   6   9       18.66      -27.32     39.81 o 
   2   6   9      532.35      547.39     77.67 o 
   3   6   9      162.82      169.00     65.96 o 
   4   6   9      213.79       36.30     74.55 o 
 -11   7   9       45.02       63.62     51.13 o 
 -10   7   9        0.48       12.88     43.32 o 
  -9   7   9       28.44      -26.15     68.30 o 
  -8   7   9       28.77       25.15     37.61 o 
  -7   7   9       15.88        4.29     39.03 o 
  -6   7   9      106.97      104.99     62.45 o 
  -5   7   9      189.25      115.92     40.20 o 
  -4   7   9       71.73      171.74     50.74 o 
  -3   7   9       47.16       28.10     41.37 o 
  -2   7   9        4.91       32.40     44.10 o 
  -1   7   9       48.41       55.81     47.23 o 
   0   7   9       30.04      -24.59     47.62 o 
   1   7   9      261.75      298.98     67.13 o 
   2   7   9        1.17       29.66     55.81 o 
   3   7   9       30.55       17.95     62.45 o 
   4   7   9        0.36        1.56     44.89 o 
 -10   8   9       38.65       23.81     47.23 o 
  -9   8   9       79.36       12.10     62.84 o 
  -8   8   9        7.96       92.50     71.04 o 
  -7   8   9        2.18       43.61     34.61 o 
  -6   8   9       19.94       39.42     39.03 o 
  -5   8   9       18.87      -31.22     35.13 o 
  -4   8   9       27.13      -49.57     51.91 o 
  -3   8   9       47.83       70.65     39.42 o 
  -2   8   9      134.03       93.28     40.59 o 
  -1   8   9       10.98       88.99     36.69 o 
   0   8   9        2.10      -49.57     49.57 o 
   1   8   9        7.28       99.53     56.20 o 
   2   8   9       32.35       40.98     46.84 o 
   3   8   9       58.45       49.57     50.74 o 
 -10   9   9      348.22      259.56     67.91 o 
  -9   9   9      405.59      512.48     81.18 o 
  -8   9   9       47.21       53.47     52.30 o 
  -7   9   9       24.91      -61.28     64.79 o 
  -6   9   9      263.94      262.68     71.43 o 
  -5   9   9      367.06      417.24     60.89 o 
  -4   9   9      354.84      490.23     55.42 o 
  -3   9   9      364.09      296.64     54.64 o 
  -2   9   9        9.06       27.32     37.08 o 
  -1   9   9       52.64       74.55     50.74 o 
   0   9   9      171.37       99.14     52.69 o 
   1   9   9      108.47       62.06     48.40 o 
   2   9   9      167.63      110.46     54.25 o 
   3   9   9       76.67        6.24     55.81 o 
  -9  10   9      105.57      -10.54     51.52 o 
  -8  10   9      210.22       94.45     79.62 o 
  -7  10   9      337.84      210.77     62.45 o 
  -6  10   9      136.72      -11.32     48.01 o 
  -5  10   9       11.20       39.03     43.32 o 
  -4  10   9      200.09      273.61     76.50 o 
  -3  10   9      381.00      259.56     56.20 o 
  -2  10   9      151.25       99.53     81.96 o 
  -1  10   9      146.85        4.29     43.32 o 
   0  10   9       93.57      149.10     51.52 o 
   1  10   9      147.93       83.14     56.59 o 
   2  10   9       59.17      -20.30     50.35 o 
  -8  11   9        5.27      -11.32     44.89 o 
  -7  11   9       49.56       43.32     76.11 o 
  -6  11   9       59.96       33.96     49.96 o 
  -5  11   9       11.77      -24.98     42.54 o 
  -4  11   9        9.92       46.84     48.40 o 
  -3  11   9        1.22       20.30     41.76 o 
  -2  11   9        0.66       45.67     58.16 o 
  -1  11   9       31.44      -59.72     75.33 o 
   0  11   9        5.41      -51.91     60.11 o 
   1  11   9       21.69      -58.94     58.94 o 
  -6  12   9       73.60       36.30     51.13 o 
  -5  12   9       13.50       -6.24     57.77 o 
  -4  12   9        0.09       27.71     48.40 o 
  -3  12   9       83.48      140.12     67.13 o 
  -2  12   9       37.52      -68.69     71.04 o 
  -1  12   9        8.09       64.79     51.52 o 
 -11   0  10      115.28      212.72     67.52 o 
 -10   0  10        0.45       18.34     41.76 o 
  -9   0  10      674.36      559.31     90.16 o 
  -8   0  10      759.60      773.79     48.64 o 
  -7   0  10      975.53      949.62     76.89 o 
  -6   0  10      322.98      248.63     56.99 o 
  -5   0  10       37.91       58.55     61.28 o 
  -4   0  10        0.48       50.74     43.32 o 
  -3   0  10      199.75      155.73     65.96 o 
  -2   0  10      375.82      317.32     53.86 o 
  -1   0  10      297.01      133.10     67.91 o 
   0   0  10      105.41       31.22     47.62 o 
   1   0  10       41.08       14.44     59.72 o 
   2   0  10       38.95      -60.11     75.72 o 
   3   0  10       88.08      103.43     51.91 o 
 -11   1  10        9.21      -35.28     35.28 o 
 -10   1  10      170.58      183.94     39.86 o 
  -9   1  10      176.92      113.44     41.37 o 
  -8   1  10      113.30      100.15     36.52 o 
  -7   1  10       38.79       53.85     29.67 o 
  -6   1  10      104.61      128.92     37.86 o 
  -5   1  10      263.84      288.80     44.10 o 
  -4   1  10       99.74      110.23     30.40 o 
  -3   1  10        8.89       43.92     29.43 o 
  -2   1  10       26.75       29.91     28.59 o 
  -1   1  10       72.46       41.67     30.17 o 
   0   1  10      152.70       65.01     37.57 o 
   1   1  10       33.68       33.00     33.68 o 
   2   1  10       79.62       49.54     42.39 o 
   3   1  10       46.04      -30.95     38.35 o 
 -11   2  10        9.53       32.79     68.69 o 
 -10   2  10       10.85       60.50     44.89 o 
  -9   2  10        0.01      -46.45     49.18 o 
  -8   2  10        6.11        0.00     54.25 o 
  -7   2  10        3.64       44.10     53.86 o 
  -6   2  10        0.13       99.14     51.52 o 
  -5   2  10      124.16      104.21     44.89 o 
  -4   2  10      107.39       31.22     38.25 o 
  -3   2  10       23.29      -34.74     64.40 o 
  -2   2  10       61.65      108.90     53.86 o 
  -1   2  10       52.65       59.72     43.71 o 
   0   2  10       49.04       69.08     37.86 o 
   1   2  10       20.58      -49.18     49.18 o 
   2   2  10        5.60      -14.05     46.45 o 
   3   2  10       45.16        9.76     61.28 o 
 -11   3  10       27.33       49.57     55.03 o 
 -10   3  10      130.07      183.45     51.91 o 
  -9   3  10      198.05      240.43     50.74 o 
  -8   3  10      176.64      107.73     46.84 o 
  -7   3  10       61.47       -0.39     39.81 o 
  -6   3  10       27.47       29.66     71.43 o 
  -5   3  10       23.81       42.54     39.03 o 
  -4   3  10      733.06      692.41     65.18 o 
  -3   3  10      232.17      277.12     45.67 o 
  -2   3  10       21.33       26.15     50.74 o 
  -1   3  10       46.27       42.15     46.06 o 
   0   3  10       47.11       73.77     48.79 o 
   1   3  10      170.43      169.39     58.55 o 
   2   3  10       48.05      142.85     83.14 o 
   3   3  10       10.62       14.44     49.57 o 
 -10   4  10       21.33       -3.90     44.10 o 
  -9   4  10       42.77      -35.91     79.23 o 
  -8   4  10      139.76      225.60     49.96 o 
  -7   4  10      151.45      328.64     54.64 o 
  -6   4  10      204.78      263.85     69.08 o 
  -5   4  10      590.99      422.71     57.77 o 
  -4   4  10       90.85       71.04     46.45 o 
  -3   4  10      340.27      324.35     54.64 o 
  -2   4  10      133.70       -5.85     46.84 o 
  -1   4  10      397.91      354.79     52.69 o 
   0   4  10      211.68       92.50     60.11 o 
   1   4  10        0.69      -19.91     46.84 o 
   2   4  10       33.48       66.35     60.50 o 
   3   4  10      197.93       95.63     57.38 o 
 -10   5  10       17.74       92.89     53.08 o 
  -9   5  10       28.39      -18.34     44.89 o 
  -8   5  10        9.90       30.44     40.98 o 
  -7   5  10       25.46       74.55     48.01 o 
  -6   5  10       13.39        0.33     49.96 o 
  -5   5  10        1.23       64.01     43.71 o 
  -4   5  10      141.83      134.66     51.52 o 
  -3   5  10       15.73      -43.71     43.71 o 
  -2   5  10       62.78       14.05     39.03 o 
  -1   5  10       22.83      -31.22     44.10 o 
   0   5  10       15.58       44.89     56.99 o 
   1   5  10      131.46       28.88     70.65 o 
   2   5  10        7.48       62.84     45.67 o 
 -10   6  10        2.00       -6.24     51.91 o 
  -9   6  10        1.33      -38.25     49.96 o 
  -8   6  10        1.00       -8.98     44.89 o 
  -7   6  10        7.92      100.70     55.42 o 
  -6   6  10        0.23       -7.81     45.28 o 
  -5   6  10        4.38       65.96     39.03 o 
  -4   6  10        4.41       70.26     44.10 o 
  -3   6  10        2.50       64.79     36.69 o 
  -2   6  10       20.48      -40.98     48.01 o 
  -1   6  10        7.18      -18.73     44.50 o 
   0   6  10        5.70        3.12     49.18 o 
   1   6  10        1.45      -10.15     49.18 o 
   2   6  10       11.38       66.74     50.35 o 
  -9   7  10      197.32      150.66     53.08 o 
  -8   7  10       70.97      118.65     60.89 o 
  -7   7  10       45.18      100.70     61.28 o 
  -6   7  10      149.37      248.63     61.28 o 
  -5   7  10      115.81      124.90     64.01 o 
  -4   7  10      261.48      277.51     65.96 o 
  -3   7  10      191.21      234.97     69.48 o 
  -2   7  10       29.57       96.41     60.50 o 
  -1   7  10        9.21       92.50     58.94 o 
   0   7  10      318.85      395.77     76.11 o 
   1   7  10        5.90       58.55     59.72 o 
  -8   8  10       71.98      141.68     56.59 o 
  -7   8  10      242.52      222.48     59.33 o 
  -6   8  10      490.60      631.52     81.18 o 
  -5   8  10      230.44      164.32     51.91 o 
  -4   8  10        0.32       57.38     57.38 o 
  -3   8  10      172.34      121.78     54.64 o 
  -2   8  10       43.97      100.31     45.67 o 
  -1   8  10      170.33       88.21     63.23 o 
   0   8  10       80.20      121.39     59.33 o 
   1   8  10       46.89       90.94     59.72 o 
  -7   9  10        9.88       12.88     46.45 o 
  -6   9  10        1.66       84.31     73.77 o 
  -5   9  10       10.98       -8.59     45.28 o 
  -4   9  10        0.21       48.01     55.42 o 
  -3   9  10        5.25      -29.27     54.64 o 
  -2   9  10        7.27      -44.50     58.55 o 
  -1   9  10       38.54       18.34     49.18 o 
   0   9  10        9.80      -31.62     48.79 o 
  -6  10  10      160.01      222.09     76.89 o 
  -5  10  10      138.89      124.12     56.20 o 
  -4  10  10       57.82       28.88     52.30 o 
  -3  10  10        9.29       66.35     53.08 o 
  -2  10  10        7.51        5.46     80.79 o 
  -9   1  11       83.21       95.92     44.23 o 
  -8   1  11      140.80      115.66     41.06 o 
  -7   1  11      159.42      160.30     38.48 o 
  -6   1  11       55.64       94.21     37.04 o 
  -5   1  11       72.66      115.05     42.59 o 
  -4   1  11       32.13       -3.63     57.18 o 
  -3   1  11       18.93       16.67     31.43 o 
  -2   1  11        1.20       39.41     38.90 o 
  -1   1  11      112.67       93.57     35.95 o 
   0   1  11       51.87       65.96     44.50 o 
  -9   2  11        8.36        5.07     57.38 o 
  -8   2  11      105.58      137.78     71.04 o 
  -7   2  11      115.90      197.11     55.42 o 
  -6   2  11      225.13      220.92     57.38 o 
  -5   2  11       76.36       92.11     50.74 o 
  -4   2  11       42.92       74.94     48.79 o 
  -3   2  11       31.05      103.82     44.10 o 
  -2   2  11      162.63      231.45     56.99 o 
  -1   2  11      261.47      322.79     55.03 o 
   0   2  11       42.34       33.57     49.96 o 
  -8   3  11       86.56      109.29     52.69 o 
  -7   3  11       35.56       30.83     60.11 o 
  -6   3  11        0.54       48.40     56.99 o 
  -5   3  11       89.69      121.00     72.99 o 
  -4   3  11       46.82       45.67     49.57 o 
  -3   3  11       37.34       49.57     78.06 o 
  -2   3  11       29.06       70.26     48.01 o 
  -1   3  11       39.92       67.13     52.69 o 
   0   3  11        1.92       82.36     48.79 o 
  -8   4  11        0.03        8.20     72.60 o 
  -7   4  11       37.15       31.22     58.55 o 
  -6   4  11       11.55       21.08     43.32 o 
  -5   4  11       22.98       54.25     61.67 o 
  -4   4  11       12.41       33.96     49.96 o 
  -3   4  11        1.39       -1.95     43.71 o 
  -2   4  11       41.47       48.40     42.93 o 
  -1   4  11        3.48       55.03     47.62 o 
   0   4  11        0.98       57.38     55.42 o 
  -7   5  11        5.18      111.24     77.67 o 
  -6   5  11        4.30      -39.03     50.35 o 
  -5   5  11       78.53      155.34     50.35 o 
  -4   5  11      247.12      222.09     59.33 o 
  -3   5  11      104.16       51.91     46.45 o 
  -2   5  11       71.22       -3.12     44.89 o 
  -1   5  11        2.51      -37.08     46.45 o 
  -6   6  11       72.94       96.02     53.47 o 
  -5   6  11      120.28       94.45     47.62 o 
  -4   6  11       75.27       79.62     58.94 o 
  -3   6  11      171.15      147.93     64.79 o 
  -2   6  11       84.82      231.45     61.67 o 
                                                 
